# Supplementary material for: A comprehensive functional analysis of tissue specificity of human gene expression
Source: BMC Biol. 2008 Nov 12;6:49. doi: 10.1186/1741-7007-6-49 (PMC2645369; doi:10.1186/1741-7007-6-49)
Supplement: Additional file 3 — Table for intersection between genes, ontologies [file 1741-7007-6-49-S3.xls]

## Sheet: T-test and SN10 intersection
Table 1. Overlap between SN10 and t-test method
Tissues	SN10	t-test based	Intersection (genes)	% overap	Intersection (GG processes) %overlap	p-value
Housekeeping	2374	N/A	N/A	N/A	N/A	N/A
Liver	23	106	7	0.06	5.3	0.85
Sceletal muscle	38	139	17	0.10625	0.053	0
Fetal liver	17	15	0	0	37.9	0.13
Testis	485	429	157	0.207398	37.9	0
Placenta	39	109	19	0.147287	29	0.005
Bone marrow	64	69	3	0.0230769	21.2	0.035
Skin	76	43	13	0.122642	14.3	0.28
Adrenal gland	14	32	3	0.0697674	21.2	0.08
Prostate	15	20	3	0.09375	14.3	0.405
Trachea	17	16	2	0.0645161	81.8	0
Small intestine	36	24	7	0.132075	33.3	0.005
Pereferral blood lymhocytes (PBL)	50	41	2	0.0224719	21.2	0.045
Mammary gland	17	8	3	0.136364	29	0.36
Tonsil	25	32	5	0.0961538	14.3	0.26
Thymus	5	12	0	0	8.1	0.935
Spleen	15	15	0	0	14.3	0.54
Fetal kidney	6	4	0	0	37.9	0.755
Thyroid	8	17	4	0.190476	66.7	0.025
Brain	35	67	2	0.02	21.2	0.045
Heart	27	68	4	0.043956	33.3	0
Lung	17	14	1	0.0333333	37.9	0.16
Salivary gland	18	48	7	0.118644	14.3	0.2
Ovary	16	19	0	0	29	0.155
Pancreas	21	82	7	0.0729167	14.3	0.27
Fetal thymus	9	9	0	0	42.9	0.385
Colon	10	19	2	0.0740741	33.3	0.195
Spinal cord	25	18	0	0	53.8	0.005
Retinal	191	66	19	0.0798319	25	0.02
Kidney	18	31	0	0	21.2	0.08
Uterus	13	17	1	0.0344828	21.2	0.4
Fetal brain	62	79	0	0	42.9	0
Average	43.8	53.8		0.062886	28.3243
Average, somatic tissues	30.9	41.3
• (31*30/2 t-test) for each gene
• 0.01 significance level
• Bonferroni correction for multiple tests
Hypergeometic p-values for each of genego processes are calculated from two lists of differentially expressed genes (via SN10 and t-test) for each tissue. The percentage of overlap for the top 20 significant genego processes for the two lists is also calculated as well as its p-value on the basis of Monte Carlo simulations for each tissue.
Description of t-test
We used a statistical method to identify genes uniquely expressed in tissues. Firstly we applied ANOVA to identify genes with differences in expression values across the 31 tissues. Secondly, we applied a t-test across the triplicate hybridizations between all tissue pairs for each of the genes identified by ANOVA as having significant differences in gene expression across the different tissues. …

## Sheet: split
pvalue						overlap percentage
	gg	go	cpm	disease			gg	go	cpm	disease
small.intestine	0.005	0.01	0.38	0.01		small.intestine	33.3	8.1	8.1	14.3
spleen	0.54	1	0.54	1		spleen	14.3	0	21.2	0
bone.marrow	0.035	0	0.025	0.25		bone.marrow	21.2	11.1	11.1	2.6
spinal.cord	0.005	0.26	0.3	0.4		spinal.cord	53.8	2.6	21.2	2.6
brain	0.045	1	0.27	0.05		brain	21.2	0	5.3	5.3
heart	0	0	0.295	0		heart	33.3	8.1	5.3	21.2
lung	0.16	0.265	0.265	0.23		lung	37.9	5.3	42.9	8.1
fetal.liver	0.13	1	0.81	1		fetal.liver	37.9	0	2.6	0
pancreas	0.27	0	0.13	0.02		pancreas	14.3	8.1	8.1	8.1
thymus	0.935	1	1	1		thymus	8.1	0	0	0
liver	0.85	0.015	0.005	0.005		liver	5.3	5.3	17.6	11.1
mammary.gland	0.36	0.245	0.67	0.44		mammary.gland	29	11.1	21.2	5.3
adrenal.gland	0.08	0.005	0.275	0		adrenal.gland	21.2	14.3	14.3	25
thyroid	0.025	0.335	0.435	0.24		thyroid	66.7	5.3	42.9	14.3
fetal.brain	0	0.015	0.005	1		fetal.brain	42.9	5.3	17.6	0
ovary	0.155	1	0.41	1		ovary	29	0	29	0
PBLs	0.045	0.02	0.285	0.005		PBLs	21.2	5.3	5.3	11.1
colon	0.195	0.055	0.255	0.205		colon	33.3	21.2	48.1	11.1
kidney	0.08	1	0.08	0.37		kidney	21.2	0	37.9	2.6
retina	0.02	0	0	0		retina	25	29	14.3	33.3
placenta	0.005	0	0	1		placenta	29	8.1	42.9	0
tonsil	0.26	0.005	0.025	0.125		tonsil	14.3	11.1	42.9	5.3
fetal.thymus	0.385	0.62	0.5	0.495		fetal.thymus	42.9	8.1	48.1	8.1
trachea	0	0.14	0.125	0.005		trachea	81.8	8.1	53.8	48.1
skeletal.muscle	0	0	0	0		skeletal.muscle	48.1	14.3	21.2	21.2
testis	0	0	0.02	0		testis	37.9	37.9	11.1	29
fetal.kidney	0.755	0.855	0.83	0.21		fetal.kidney	37.9	17.6	37.9	66.7
salivary.gland	0.2	0.17	0.41	0.005		salivary.gland	14.3	2.6	5.3	14.3
prostate	0.405	0.145	0.405	0.16		prostate	14.3	5.3	25	8.1
uterus	0.4	1	0.635	0.385		uterus	21.2	0	8.1	5.3
skin	0.28	0.01	0.03	0		skin	14.3	8.1	17.6	17.6

## Sheet: re.top20.union.txt
Supplimentary Table 8. Functional intersections between SN10 and t-test defined tissue-specific genes
	gg	gg_pvalue	go	go_pvalue	cpm	cpm_pvalue	disease	disease_pvalue
small.intestine	33.3	0.005	8.1	0.01	8.1	0.38	14.3	0.01
spleen	14.3	0.54	0	1	21.2	0.54	0	1
bone.marrow	21.2	0.035	11.1	0	11.1	0.025	2.6	0.25
spinal.cord	53.8	0.005	2.6	0.26	21.2	0.3	2.6	0.4
brain	21.2	0.045	0	1	5.3	0.27	5.3	0.05
heart	33.3	0	8.1	0	5.3	0.295	21.2	0
lung	37.9	0.16	5.3	0.265	42.9	0.265	8.1	0.23
fetal.liver	37.9	0.13	0	1	2.6	0.81	0	1
pancreas	14.3	0.27	8.1	0	8.1	0.13	8.1	0.02
thymus	8.1	0.935	0	1	0	1	0	1
liver	5.3	0.85	5.3	0.015	17.6	0.005	11.1	0.005
mammary.gland	29	0.36	11.1	0.245	21.2	0.67	5.3	0.44
adrenal.gland	21.2	0.08	14.3	0.005	14.3	0.275	25	0
thyroid	66.7	0.025	5.3	0.335	42.9	0.435	14.3	0.24
fetal.brain	42.9	0	5.3	0.015	17.6	0.005	0	1
ovary	29	0.155	0	1	29	0.41	0	1
PBLs	21.2	0.045	5.3	0.02	5.3	0.285	11.1	0.005
colon	33.3	0.195	21.2	0.055	48.1	0.255	11.1	0.205
kidney	21.2	0.08	0	1	37.9	0.08	2.6	0.37
retina	25	0.02	29	0	14.3	0	33.3	0
placenta	29	0.005	8.1	0	42.9	0	0	1
tonsil	14.3	0.26	11.1	0.005	42.9	0.025	5.3	0.125
fetal.thymus	42.9	0.385	8.1	0.62	48.1	0.5	8.1	0.495
trachea	81.8	0	8.1	0.14	53.8	0.125	48.1	0.005
skeletal.muscle	48.1	0	14.3	0	21.2	0	21.2	0
testis	37.9	0	37.9	0	11.1	0.02	29	0
fetal.kidney	37.9	0.755	17.6	0.855	37.9	0.83	66.7	0.21
salivary.gland	14.3	0.2	2.6	0.17	5.3	0.41	14.3	0.005
prostate	14.3	0.405	5.3	0.145	25	0.405	8.1	0.16
uterus	21.2	0.4	0	1	8.1	0.635	5.3	0.385
skin	14.3	0.28	8.1	0.01	17.6	0.03	17.6	0
Average	29.8742		8.42903		22.1903		12.8935
