# Supplementary material for: A comprehensive functional analysis of tissue specificity of human gene expression
Source: BMC Biol. 2008 Nov 12;6:49. doi: 10.1186/1741-7007-6-49 (PMC2645369; doi:10.1186/1741-7007-6-49)
Supplement: Additional file 4 — Complete enrichment analysis for all housekeeping sets [file 1741-7007-6-49-S4.xls]

## Sheet: Sheet1
	Distribution by canonical maps	log(p)	Distribution by GeneGo processes	log(p)	Distribution by GO processes	log(p)	Distribution by diseases	log(p)
Tu et al.	Oxidative phosphorylation	71.6	Translation_Translation initiation	114.13	translation	58.8	Neoplasms by Site	17.2
	Ubiquinone metabolism	26.9	Translation_Elongation-Termination	59.8	macromolecule biosynthetic process	33.3	Vaccinia	16
	CREB pathway	23.7	Translation_Regulation of initiation	17.55	.metabolic process	32.4	Poxviridae Infections	15.2
	Cytoskeleton remodeling	22.5	Immune_Phagosome in antigen presentation	17	cellular metabolic process	31.2	Williams Syndrome	11.4
	Role of tetraspanins in the integrin-mediated cell adhesion	19	Cytoskeleton_Regulation of cytoskeleton rearrangement	16.8	intracellular transport	30.2	DNA Damage	10.6
	IGF-RI signaling	17	Proteolysis_Ubiquitin-proteasomal proteolysis	15.7	cellular component organization and biogenesis	29.3	Aortic Stenosis, Supravalvular	10.3
	Regulation activity of EIF4F	16.9	Transcription_mRNA processing	13.9	establishment of cellular localization	27.5	Breast Neoplasms	10.2
	TGF, WNT and cytoskeletal remodeling	15.7	Cytoskeleton_Actin filaments	12.5	biosynthetic process	25.8	Breast Diseases	10.1
	Insulin regulation of the protein synthesis	14	Cell cycle_Mitosis	10.3	cellular localization	25.7	Herpesviridae Infections	9.8
	Role of Akt in hypoxia induced HIF1 activation	13.1	Transcription_Chromatin modification	10.2		24.9	DNA Virus Infections	9.4
					protein metabolic process
Warrington et al.
	Oxidative phosphorylation	35.6	Translation_Translation initiation	80.4	translation	46.2	Neurodegenerative Diseases	21.1
	Cytoskeleton remodeling	23.5	Translation_Elongation-Termination	66.5	macromolecule biosynthetic process	30.4	Memory Disorders	17.7
	Role PKA in cytoskeleton reorganisation	22.5	Immune_Phagosome in antigen presentation	20.8	biosynthetic process	30	Dementia	15.1
	Role of tetraspanins in the integrin-mediated cell adhesion	18.9	Cytoskeleton_Regulation of cytoskeleton rearrangement	19.4	metabolic process	26.8	Central Nervous System Diseases	14.9
	TGF, WNT and cytoskeletal remodeling	18.8	Cytoskeleton_Actin filaments	19.2	cellular metabolic process	24.6	Delirium, Dementia, Amnestic, Cognitive Disorders	14.6
	Slit-Robo signaling	15.3	Protein folding_Protein folding nucleus	11.7	cellular biosynthetic process	23.5	Intracranial Arterial Diseases	14.2
	Regulation of actin cytoskeleton by Rho GTPases	15.2	Cell adhesion_Integrin-mediated cell-matrix adhesion	11.6	actin cytoskeleton organization and biogenesis	19.8	Cerebral Arterial Diseases	14.2
	Fibronectin-binding integrins in cell motility	12.3	.Immune_Antigen presentation	9.1	protein metabolic process	19.6	Down Syndrome	13.7
	Regulation of translation initiation	12.2	Cell adhesion_Amyloid proteins	8.8	cellular protein metabolic process	19.1	Amyotrophic Lateral Sclerosis	13.7
	Role ASK1 under oxidative stress	11.9	Cell adhesion_Cadherins	8.5	cellular macromolecule metabolic process	18.5	Alzheimer Disease	13.6
Elisenberg et al.
	Oxidative phosphorylation	51.8	Translation_Translation initiation	47.9	translation	35	Neoplasms	10.36
	Cytoskeleton remodeling	25.3	Translation_Elongation-Termination	29.1	biosynthetic process	23.5	Neurodegenerative Diseases	9.1
	Role PKA in cytoskeleton reorganisation	20.6	Cytoskeleton_Regulation of cytoskeleton rearrangement	27.6	macromolecule biosynthetic process	23.2	Nevi and Melanomas	9
	Regulation of actin cytoskeleton by Rho GTPases	17	Immune_Phagosome in antigen presentation	23.8	protein localization	23.1	Neoplasms by Site	8.9
	TGF, WNT and cytoskeletal remodeling	14.5	Immune_Antigen presentation	16.7	cellular biosynthetic process	21.4	Sleep Disorders, Circadian Rhythm	8.7
	Role of heterochromatin protein 1 (HP1) family in transcriptional silencing	14.4	Cytoskeleton_Actin filaments	16.2	protein transport	20.9	Melanoma	8.8
	Chemokines and adhesion	14.4	Protein folding_Protein folding nucleus	14.4	establishment of cellular localization	19.6	Gastrointestinal Neoplasms	8.3
	CCR3 signaling in eosinophils	14.3	Cell adhesion_Integrin-mediated cell-matrix adhesion	11.3	cellular localization	19.1	Mental Disorders	8.3
	Integrin-mediated cell adhesion	13.9	Transcription_mRNA processing	10.2	establishment of protein localization	18.9	Philadelphia Chromosome	8.3
	Role of tetraspanins in the integrin-mediated cell adhesion	13.23	Protein folding_ER and cytoplasm	8.8	intracellular transport	18.9	Delirium, Dementia, Amnestic, Cognitive Disorder	8.1
Our set
HK	Oxidative Phosphorylation	78.9	Translation_translation initiation	127.1	Metabolic process	67.1	Neoplasm by Site	16.4
	Ubiquinone metabolism	41.4	Translation_Elongation-termination	60	Cellular metabolic process	66.8	Breast Neoplasms	14.8
	Cytoskeleton remodeling	18.6	Transcription_mRNA processing	28.6	Translation	60.8	Breast Disease	14.7
	Formation of Sin3A and NuRD complexes in their role in transcritption regulation	17	Proteolysis_ubiquitin-proteasomal proteolysis	27.6	Macromolecule metabolic process	49.1	Genetic disease, inborn	14.2
	TGF, WNT and cytoskeleton remodeling	14.8	Translation_Regulation of initiation	19	Primary metabolic process	46.6	Digestive system neoplasm	13
	Regulation activity of EIF4F	13.9	Protein folding_Folding in normal condition	16.6	Macormolecule biosynthetic process	44.4	Poxviridae Infections	12.1
	WNT signaling pathway	13.3	Immune_Phagosome in antigen presentation	15.9	Cellular protein metabolic process	31.8	Lysosomal Storage diseases	11.9
	Role of tetraspanins in the integrin-mediated cell adhesion	12.6	Protein folding_Protein folding nucleus	15.6	Cellular macromolecule metabolic process	30.8	Mental Retardation	11.7
	BAD phosphorylation	11.9	Protein foldin_Response to unfolded proteins	11.3	Protein metabolic process	30.8	Aneuploidy	11.6
	TCA	11.6	Protein folding_ER and cytoplasm	11.1	Intracellular transport	27.5	Vaccinia	11.5
Hsiao et al.
	Oxidative phosphorylation	23.74	Translation_translation initiation	115.98	translation	68.86	Flavivirus Infections	17.66
	Cytoskeleton remodeling	20.66	Translation_Elongation-Termination	95.42	macromolecule biosynthetic process	43.175	Thyroiditis, Autoimmune	16.77
	Role of tetraspanins in the integrin-mediated cell adhesion	20.24	Immune_Phagosome in antigen presentation	23.56	biosynthetic process	35.71	Warts	15.8
	Antigen presentation by MHC class I	14.22	Cytoskeleton_Regulation of cytoskeleton rearrangement	21.69	cellular biosynthetic process	28.84	Neurodegenerative Diseases	15.58
	Slit-Robo signaling	13.44	Immune_Antigen presentation	20.74	cellular protein metabolic process	23.73	Arbovirus Infections	15.44
	Regulation of actin cytoskeleton by Rho GTPases	12.98	Cytoskeleton_Actin filaments	14.51	cellular macromolecule metabolic process	22.45	Neoplasm	15.11
	Role of PKA in cytoskeleton reorganisation	12.33	Cell adhesion_Integrin mediated cell-matrix adhesion	10.09	protein metabolic process	21.54	Aortic Disease	14.97
	Glycolysis and gluconeogenesis	10.74	Protein folding_protein folding nucleus	7.75	protein localization	18.29	Alopecia	14.92
	TGF,WNT and cytoskeletal remodeling	10.52	Cell cycle_G1-S	5.59	protein transport	16.37	Neoplasm by Site	14.4
	Role of heterochromatin protein 1 (HP1) family in transcriptional silencing	10.28	Cell adhesion_Amyloid proteins	5.29	actin cytoskeleton organization and biogenesis	16.1	Hemorrhagic Fevers, Viral	14.3
