# Supplementary material for: A comprehensive functional analysis of tissue specificity of human gene expression
Source: BMC Biol. 2008 Nov 12;6:49. doi: 10.1186/1741-7007-6-49 (PMC2645369; doi:10.1186/1741-7007-6-49)
Supplement: Additional file 5 — Canonical pathway maps and GeneGo networks essential for growth and viability [file 1741-7007-6-49-S5.xls]

## Sheet: Map Folder
	Top canonical pathway map folders (highlighted) are assoicated with growth and viability
#	Name	pValue	NW objects from experiment	Total NW objects in Map Folder	Ratio to Map Folder (%)
1	Protein degradation	2.278e-14	62	243	25.5144
2	Cell motility	0.0006143	22	114	19.2982
3	Embryonic implantation	0.0006612	15	65	23.0769
4	DNA-damage response	0.0008252	57	409	13.9364
5	Protein synthesis	0.001087	44	299	14.7157
6	Energy metabolism and its regulation	0.008459	135	1220	11.0656
7	Hypoxia response regulation	0.01912	26	185	14.0541
8	Transcription regulation	0.02049	5	18	27.7778
9	Cell cycle and its regulation	0.02109	63	533	11.8199
10	Atherosclerosis	0.03461	26	195	13.3333
11	Spermatogenesis	0.04639	5	22	22.7273
12	Estrogen signaling	0.05458	41	346	11.8497
13	Myogenesis regulation	0.06226	16	115	13.913
14	Vascular development (Angiogenesis)	0.1842	66	642	10.2804
15	Retinoid signaling	0.2298	12	102	11.7647
16	Diuresis	0.3301	10	91	10.989
17	Visual perception	0.4136	13	129	10.0775
18	Oxidative stress regulation	0.5419	35	381	9.18635
19	Blood clotting	0.6308	28	317	8.83281
20	Inflammatory response	0.6328	55	616	8.92857
21	Calcium signaling	0.7211	38	444	8.55856
22	Tissue remodeling and wound repair	0.7823	72	840	8.57143
23	Hemopoiesis regulation	0.8517	33	416	7.93269
24	Vitamin and cofactor metabolism and its regulation	0.8615	68	821	8.28258
25	Androgen signaling	0.9014	15	214	7.00935
26	Apoptosis	0.9251	78	966	8.07453
27	Cardiac Hypertrophy	0.9285	37	491	7.53564
28	Vasodilation	0.9718	26	386	6.73575
29	Neurotransmission	0.9909	43	630	6.8254
30	Vasoconstriction	0.9951	31	495	6.26263
31	Nuclear receptor signaling	0.9993	47	748	6.28342
32	Lipid Biosynthesis and regulation	0.9996	33	577	5.71924
33	Mitogenic signaling	0.9999	58	938	6.18337
34	Cholesterol and bile acid homeostasis	0.9999	10	277	3.61011
35	Cell differetiation	1	96	1646	5.83232
36	Nucleotide metabolism and its regulation	1	42	967	4.34333
37	Immune system response	1	103	2420	4.2562
38	Aminoacid metabolism and its regulation	1	77	1731	4.4483

## Sheet: GO_processes
	Many top GO process associated with "growth" and "viability" (highlighted)
#	Name	pValue	NW objects from experiment	Total NW objects in Process	Ratio to Whole process (%)	Ratio to HK (%)
1	translation	1.718e-43	222	618	35.9223	9.34737
2	metabolic process	2.25e-41	1616	9416	17.1623	68.0421
3	macromolecule biosynthetic process	1.053e-33	279	976	28.5861	11.7474
4	cellular biosynthetic process	1.113e-32	340	1301	26.1337	14.3158
5	cellular metabolic process	4.76e-32	1460	8511	17.1543	61.4737
6	primary metabolic process	5.558e-32	1466	8557	17.1322	61.7263
7	biosynthetic process	4.209e-29	409	1732	23.6143	17.2211
8	ribonucleoprotein complex biogenesis and assembly	1.159e-28	117	288	40.625	4.92632
9	protein metabolic process	4.499e-28	787	4030	19.5285	33.1368
10	macromolecule metabolic process	1.255e-27	1304	7525	17.3289	54.9053
11	cellular protein metabolic process	1.063e-25	726	3707	19.5846	30.5684
12	cellular macromolecule metabolic process	6.746e-25	732	3767	19.4319	30.8211
13	oxidative phosphorylation	2.956e-20	60	122	49.1803	2.52632
14	cellular component organization and biogenesis	3.154e-18	683	3655	18.6867	28.7579
15	RNA processing	4.428e-18	144	498	28.9157	6.06316
16	ribosome biogenesis and assembly	1.352e-17	67	161	41.6149	2.82105
17	RNA splicing	1.368e-16	84	237	35.443	3.53684
18	mRNA metabolic process	4.451e-16	105	335	31.3433	4.42105
19	protein-RNA complex assembly	5.33e-16	58	136	42.6471	2.44211
20	organelle organization and biogenesis	1.947e-15	351	1683	20.8556	14.7789
21	macromolecular complex assembly	2.106e-14	196	821	23.8733	8.25263
22	mRNA processing	3.522e-14	90	285	31.5789	3.78947
23	intracellular transport	5.312e-14	227	1000	22.7	9.55789
24	gene expression	5.386e-14	702	3929	17.8671	29.5579
25	mitochondrial electron transport, NADH to ubiquinone	6.508e-14	28	44	63.6364	1.17895
26	cellular component assembly	7.679e-14	211	914	23.0853	8.88421
27	ATP synthesis coupled electron transport	1.085e-12	32	60	53.3333	1.34737
28	organelle ATP synthesis coupled electron transport	1.085e-12	32	60	53.3333	1.34737
29	translational initiation	8.551e-12	37	81	45.679	1.55789
30	cofactor metabolic process	9.205e-12	86	292	29.4521	3.62105
31	cellular catabolic process	1.786e-11	178	778	22.8792	7.49474
32	cellular macromolecule catabolic process	2.748e-11	110	417	26.3789	4.63158
33	protein transport	3.796e-11	199	903	22.0377	8.37895
34	protein folding	1.187e-10	72	238	30.2521	3.03158
35	coenzyme metabolic process	1.335e-10	74	248	29.8387	3.11579
36	macromolecule localization	1.714e-10	233	1115	20.8969	9.81053
37	generation of precursor metabolites and energy	3.566e-10	166	738	22.4932	6.98947
38	regulation of translational initiation	4.394e-10	27	54	50	1.13684
39	intracellular protein transport	4.773e-10	147	635	23.1496	6.18947
40	aerobic respiration	5.343e-10	26	51	50.9804	1.09474
41	establishment of protein localization	6.525e-10	208	984	21.1382	8.75789
42	ATP biosynthetic process	7.576e-10	29	62	46.7742	1.22105
43	nucleoside phosphate metabolic process	7.576e-10	29	62	46.7742	1.22105
44	purine ribonucleoside triphosphate biosynthetic process	9.729e-10	34	81	41.9753	1.43158
45	purine nucleoside triphosphate biosynthetic process	9.729e-10	34	81	41.9753	1.43158
46	nucleoside triphosphate biosynthetic process	1.035e-09	35	85	41.1765	1.47368
47	purine ribonucleotide biosynthetic process	1.112e-09	39	101	38.6139	1.64211
48	catabolic process	1.114e-09	202	955	21.1518	8.50526
49	ribonucleoside triphosphate biosynthetic process	1.437e-09	34	82	41.4634	1.43158
50	macromolecule catabolic process	1.578e-09	128	541	23.6599	5.38947
51	protein localization	2.193e-09	220	1068	20.5993	9.26316
52	cellular respiration	2.234e-09	30	68	44.1176	1.26316
53	energy coupled proton transport, down electrochemical gradient	6.946e-09	26	56	46.4286	1.09474
54	ATP synthesis coupled proton transport	6.946e-09	26	56	46.4286	1.09474
55	ribonucleotide biosynthetic process	7.648e-09	39	107	36.4486	1.64211
56	RNA splicing, via transesterification reactions	8.865e-09	35	91	38.4615	1.47368
57	RNA splicing, via transesterification reactions with bulged adenosine as nucleophile	8.865e-09	35	91	38.4615	1.47368
58	nuclear mRNA splicing, via spliceosome	8.865e-09	35	91	38.4615	1.47368
59	ER to Golgi vesicle-mediated transport	1.21e-08	31	76	40.7895	1.30526
60	establishment of cellular localization	1.311e-08	254	1294	19.6291	10.6947
61	tricarboxylic acid cycle	1.438e-08	20	37	54.0541	0.842105
62	purine ribonucleoside triphosphate metabolic process	1.573e-08	37	101	36.6337	1.55789
63	purine nucleotide biosynthetic process	1.864e-08	39	110	35.4545	1.64211
64	purine ribonucleotide metabolic process	1.901e-08	42	123	34.1463	1.76842
65	acetyl-CoA metabolic process	2.307e-08	25	55	45.4545	1.05263
66	ATP metabolic process	2.529e-08	32	82	39.0244	1.34737
67	acetyl-CoA catabolic process	2.631e-08	20	38	52.6316	0.842105
68	purine nucleoside triphosphate metabolic process	2.879e-08	37	103	35.9223	1.55789
69	ribonucleoside triphosphate metabolic process	2.879e-08	37	103	35.9223	1.55789
70	cellular localization	3.261e-08	257	1325	19.3962	10.8211
71	nucleoside triphosphate metabolic process	5.712e-08	39	114	34.2105	1.64211
72	Golgi vesicle transport	8.528e-08	46	147	31.2925	1.93684
73	cofactor catabolic process	1.334e-07	22	48	45.8333	0.926316
74	coenzyme catabolic process	2.271e-07	20	42	47.619	0.842105
75	ribonucleotide metabolic process	2.318e-07	42	133	31.5789	1.76842
76	modification-dependent macromolecule catabolic process	2.59e-07	60	220	27.2727	2.52632
77	modification-dependent protein catabolic process	2.59e-07	60	220	27.2727	2.52632
78	biopolymer catabolic process	2.854e-07	101	437	23.1121	4.25263
79	group transfer coenzyme metabolic process	3.432e-07	31	86	36.0465	1.30526
80	ubiquitin-dependent protein catabolic process	3.641e-07	59	217	27.1889	2.48421
81	purine nucleotide metabolic process	3.662e-07	42	135	31.1111	1.76842
82	nucleosome assembly	5.59e-07	37	114	32.4561	1.55789
83	cellular protein catabolic process	6.927e-07	61	231	26.4069	2.56842
84	proteolysis involved in cellular protein catabolic process	9.657e-07	60	228	26.3158	2.52632
85	proton transport	1.278e-06	32	95	33.6842	1.34737
86	cellular process	1.374e-06	1941	13164	14.7448	81.7263
87	chromatin assembly or disassembly	1.383e-06	49	175	28	2.06316
88	translational elongation	1.627e-06	18	39	46.1538	0.757895
89	chromatin assembly	2.593e-06	39	130	30	1.64211
90	hydrogen transport	3.098e-06	33	103	32.0388	1.38947
91	protein catabolic process	6.628e-06	74	316	23.4177	3.11579
92	energy derivation by oxidation of organic compounds	7.501e-06	41	145	28.2759	1.72632
93	response to unfolded protein	8.326e-06	29	89	32.5843	1.22105
94	response to protein stimulus	8.326e-06	29	89	32.5843	1.22105
95	tRNA aminoacylation	8.979e-06	26	76	34.2105	1.09474
96	amino acid activation	8.979e-06	26	76	34.2105	1.09474
97	tRNA aminoacylation for protein translation	8.979e-06	26	76	34.2105	1.09474
98	negative regulation of caspase activity	9.023e-06	13	25	52	0.547368
99	negative regulation of peptidase activity	9.023e-06	13	25	52	0.547368
100	death	1.261e-05	230	1253	18.3559	9.68421
101	cell death	1.261e-05	230	1253	18.3559	9.68421
102	programmed cell death	1.445e-05	220	1193	18.4409	9.26316
103	glycolysis	1.676e-05	22	61	36.0656	0.926316
104	transport	1.866e-05	529	3202	16.5209	22.2737
105	apoptosis	1.888e-05	217	1179	18.4054	9.13684
106	protein-DNA complex assembly	2.363e-05	52	208	25	2.18947
107	negative regulation of metabolic process	3.719e-05	143	735	19.4558	6.02105
108	negative regulation of cellular metabolic process	3.746e-05	140	717	19.5258	5.89474
109	anti-apoptosis	3.748e-05	66	287	22.9965	2.77895
110	regulation of protein metabolic process	4.248e-05	120	599	20.0334	5.05263
111	regulation of programmed cell death	4.715e-05	168	891	18.8552	7.07368
112	regulation of apoptosis	5.107e-05	166	880	18.8636	6.98947
113	mRNA catabolic process	5.494e-05	17	44	38.6364	0.715789
114	rRNA processing	5.922e-05	25	79	31.6456	1.05263
115	establishment and/or maintenance of chromatin architecture	7.338e-05	80	372	21.5054	3.36842
116	nucleotide metabolic process	8.888e-05	68	306	22.2222	2.86316
117	nucleobase, nucleoside and nucleotide metabolic process	9.964e-05	71	324	21.9136	2.98947
118	tRNA metabolic process	9.973e-05	37	140	26.4286	1.55789
119	nucleobase, nucleoside, nucleotide and nucleic acid metabolic process	0.0001021	675	4237	15.9311	28.4211
120	peroxisome organization and biogenesis	0.0001037	13	30	43.3333	0.547368
121	biopolymer biosynthetic process	0.000108	24	77	31.1688	1.01053
122	nucleotide biosynthetic process	0.0001177	49	204	24.0196	2.06316
123	energy coupled proton transport, against electrochemical gradient	0.0001202	11	23	47.8261	0.463158
124	mitochondrion organization and biogenesis	0.000134	38	147	25.8503	1.6
125	electron transport	0.0001432	102	508	20.0787	4.29474
126	rRNA metabolic process	0.0001447	25	83	30.1205	1.05263
127	secretory pathway	0.0001456	87	420	20.7143	3.66316
128	negative regulation of hydrolase activity	0.0001528	16	43	37.2093	0.673684
129	vacuole organization and biogenesis	0.0001588	15	39	38.4615	0.631579
130	RNA catabolic process	0.0001625	21	65	32.3077	0.884211
131	response to oxidative stress	0.000192	44	181	24.3094	1.85263
132	glucose catabolic process	0.0001956	23	75	30.6667	0.968421
133	establishment of localization	0.0001999	539	3340	16.1377	22.6947
134	negative regulation of protein modification process	0.0002087	16	44	36.3636	0.673684
135	DNA metabolic process	0.0002395	117	605	19.3388	4.92632
136	phosphate metabolic process	0.0002718	210	1186	17.7066	8.84211
137	phosphorus metabolic process	0.0002718	210	1186	17.7066	8.84211
138	DNA packaging	0.0002835	44	184	23.913	1.85263
139	mitochondrial transport	0.0003006	20	63	31.746	0.842105
140	spliceosome assembly	0.0003031	15	41	36.5854	0.631579
141	vesicle-mediated transport	0.0003045	138	737	18.7246	5.81053
142	regulation of translation	0.0003212	56	251	22.3108	2.35789
143	lysosome organization and biogenesis	0.0003232	12	29	41.3793	0.505263
144	regulation of caspase activity	0.0004019	26	93	27.957	1.09474
145	negative regulation of protein amino acid dephosphorylation	0.0004064	4	4	100	0.168421
146	negative regulation of dephosphorylation	0.0004064	4	4	100	0.168421
147	retrograde protein transport, ER to cytosol	0.0004064	4	4	100	0.168421
148	mRNA catabolic process, nonsense-mediated decay	0.0004128	10	22	45.4545	0.421053
149	mRNA 3'-end processing	0.0004558	11	26	42.3077	0.463158
150	fatty acid beta-oxidation	0.0004621	13	34	38.2353	0.547368
151	negative regulation of catalytic activity	0.0004651	39	161	24.2236	1.64211
152	glycolipid transport	0.0004661	6	9	66.6667	0.252632
153	regulation of endopeptidase activity	0.0004817	26	94	27.6596	1.09474
154	biopolymer metabolic process	0.0005246	862	5581	15.4453	36.2947
155	regulation of cellular protein metabolic process	0.0005704	101	521	19.3858	4.25263
156	regulation of peptidase activity	0.000575	26	95	27.3684	1.09474
157	negative regulation of cellular process	0.0005815	298	1772	16.8172	12.5474
158	double-strand break repair	0.0006457	16	48	33.3333	0.673684
159	hexose catabolic process	0.0006792	24	86	27.907	1.01053
160	polyamine metabolic process	0.0007254	8	16	50	0.336842
161	ubiquitin cycle	0.0007955	102	532	19.1729	4.29474
162	monosaccharide catabolic process	0.0008136	24	87	27.5862	1.01053
163	negative regulation of programmed cell death	0.0008164	83	418	19.8565	3.49474
164	response to DNA damage stimulus	0.0008707	80	401	19.9501	3.36842
165	positive regulation of I-kappaB kinase/NF-kappaB cascade	0.0008729	30	118	25.4237	1.26316
166	ATP hydrolysis coupled proton transport	0.0008827	9	20	45	0.378947
167	DNA ligation	0.000903	7	13	53.8462	0.294737
168	vacuolar acidification	0.000942	5	7	71.4286	0.210526
169	negative regulation of apoptosis	0.0009449	82	414	19.8068	3.45263
170	protein targeting	0.0009751	73	361	20.2216	3.07368
171	cellular carbohydrate metabolic process	0.001019	88	451	19.5122	3.70526
172	negative regulation of phosphate metabolic process	0.001067	16	50	32	0.673684
173	I-kappaB kinase/NF-kappaB cascade	0.001112	43	190	22.6316	1.81053
174	mRNA splice site selection	0.001351	9	21	42.8571	0.378947
175	RNA 3'-end processing	0.001357	11	29	37.931	0.463158
176	intra-Golgi vesicle-mediated transport	0.001357	11	29	37.931	0.463158
177	sphingolipid metabolic process	0.001367	21	75	28	0.884211
178	organic acid metabolic process	0.001429	119	646	18.4211	5.01053
179	DNA repair	0.001456	64	313	20.4473	2.69474
180	localization	0.001504	613	3914	15.6617	25.8105
181	mRNA polyadenylation	0.001585	7	14	50	0.294737
182	tricarboxylic acid cycle intermediate metabolic process	0.001722	12	34	35.2941	0.505263
183	phosphorylation	0.001731	175	1003	17.4477	7.36842
184	carboxylic acid metabolic process	0.00181	118	644	18.323	4.96842
185	negative regulation of nucleobase, nucleoside, nucleotide and nucleic acid metabolic process	0.001858	99	527	18.7856	4.16842
186	alcohol catabolic process	0.001888	24	92	26.087	1.01053
187	regulation of mRNA stability	0.002001	9	22	40.9091	0.378947
188	Golgi organization and biogenesis	0.002001	9	22	40.9091	0.378947
189	regulation of I-kappaB kinase/NF-kappaB cascade	0.002202	31	130	23.8462	1.30526
190	signal peptide processing	0.002217	5	8	62.5	0.210526
191	peptide metabolic process	0.002531	11	31	35.4839	0.463158
192	pH reduction	0.00261	7	15	46.6667	0.294737
193	intracellular pH reduction	0.00261	7	15	46.6667	0.294737
194	RNA polyadenylation	0.00261	7	15	46.6667	0.294737
195	secretion by cell	0.002823	93	497	18.7123	3.91579
196	regulation of cytotoxic T cell differentiation	0.002864	3	3	100	0.126316
197	base-excision repair, DNA ligation	0.002864	3	3	100	0.126316
198	S-phase-specific histone modification	0.002864	3	3	100	0.126316
199	tyrosyl-tRNA aminoacylation	0.002864	3	3	100	0.126316
200	positive regulation of cytotoxic T cell differentiation	0.002864	3	3	100	0.126316
201	cell cycle	0.00303	182	1061	17.1536	7.66316
202	negative regulation of protein metabolic process	0.003149	43	200	21.5	1.81053
203	negative regulation of kinase activity	0.003175	22	85	25.8824	0.926316
204	negative regulation of protein kinase activity	0.003175	22	85	25.8824	0.926316
205	cell development	0.003302	324	1995	16.2406	13.6421
206	negative regulation of protein amino acid phosphorylation	0.003369	11	32	34.375	0.463158
207	mannose metabolic process	0.003494	6	12	50	0.252632
208	tubulin folding	0.003494	6	12	50	0.252632
209	negative regulation of transcription	0.00373	89	477	18.6583	3.74737
210	viral infectious cycle	0.003806	15	51	29.4118	0.631579
211	viral reproductive process	0.003978	17	61	27.8689	0.715789
212	regulation of RNA stability	0.004031	9	24	37.5	0.378947
213	regulation of intracellular pH	0.004076	7	16	43.75	0.294737
214	hydrogen peroxide metabolic process	0.004189	8	20	40	0.336842
215	negative regulation of cellular protein metabolic process	0.004269	40	186	21.5054	1.68421
216	ribosome assembly	0.004406	5	9	55.5556	0.210526
217	negative regulation of biological process	0.004505	305	1879	16.232	12.8421
218	negative regulation of tyrosine phosphorylation of Stat3 protein	0.004795	4	6	66.6667	0.168421
219	citrate metabolic process	0.004795	4	6	66.6667	0.168421
220	protein targeting to mitochondrion	0.004981	10	29	34.4828	0.421053
221	transcription from RNA polymerase II promoter	0.005187	166	971	17.0958	6.98947
222	cellular carbohydrate catabolic process	0.005468	28	121	23.1405	1.17895
223	fatty acid catabolic process	0.005532	14	48	29.1667	0.589474
224	organic acid catabolic process	0.005663	15	53	28.3019	0.631579
225	carboxylic acid catabolic process	0.005663	15	53	28.3019	0.631579
226	proteasomal ubiquitin-dependent protein catabolic process	0.006218	12	39	30.7692	0.505263
227	response to hydrogen peroxide	0.006218	12	39	30.7692	0.505263
228	proteasomal protein catabolic process	0.006218	12	39	30.7692	0.505263
229	cardiac muscle contraction	0.006536	10	30	33.3333	0.421053
230	negative regulation of transferase activity	0.006625	22	90	24.4444	0.926316
231	cell redox homeostasis	0.006741	17	64	26.5625	0.715789
232	chromosome organization and biogenesis	0.007028	89	488	18.2377	3.74737
233	nuclear transport	0.007341	45	221	20.362	1.89474
234	regulation of molecular function	0.007638	147	858	17.1329	6.18947
235	spindle assembly	0.007788	5	10	50	0.210526
236	skeletal myofibril assembly	0.007788	5	10	50	0.210526
237	nucleocytoplasmic transport	0.007897	44	216	20.3704	1.85263
238	regulation of cellular component organization and biogenesis	0.008572	82	448	18.3036	3.45263
239	retrograde vesicle-mediated transport, Golgi to ER	0.008758	7	18	38.8889	0.294737
240	protein modification by small protein conjugation	0.008779	31	142	21.831	1.30526
241	acetyl-CoA biosynthetic process	0.008811	6	14	42.8571	0.252632
242	viral reproduction	0.009023	18	71	25.3521	0.757895
243	antigen processing and presentation of peptide antigen via MHC class I	0.009835	14	51	27.451	0.589474
244	response to heat	0.009835	14	51	27.451	0.589474
245	lysosomal lumen acidification	0.009932	4	7	57.1429	0.168421
246	leading edge cell differentiation	0.009932	4	7	57.1429	0.168421
247	adenosine receptor signaling pathway	0.009932	4	7	57.1429	0.168421
248	negative regulation of steroid metabolic process	0.01024	3	4	75	0.126316
249	muscle thin filament assembly	0.01024	3	4	75	0.126316
250	carbohydrate catabolic process	0.01078	28	127	22.0472	1.17895
251	striated muscle cell differentiation	0.01099	20	83	24.0964	0.842105
252	regulation of cell cycle	0.01125	105	598	17.5585	4.42105
253	viral genome replication	0.01139	11	37	29.7297	0.463158
254	regulation of developmental process	0.01154	229	1406	16.2873	9.64211
255	regulation of biosynthetic process	0.01161	65	348	18.6782	2.73684
256	regulation of cellular biosynthetic process	0.01161	65	348	18.6782	2.73684
257	negative regulation of cyclin-dependent protein kinase activity	0.01262	5	11	45.4545	0.210526
258	mRNA catabolic process, deadenylation-dependent decay	0.01262	5	11	45.4545	0.210526
259	negative regulation of translational initiation	0.01262	5	11	45.4545	0.210526
260	regulation of lipid kinase activity	0.01262	5	11	45.4545	0.210526
261	cellular copper ion homeostasis	0.01262	5	11	45.4545	0.210526
262	hexose metabolic process	0.01276	44	222	19.8198	1.85263
263	regulation of epidermal growth factor receptor activity	0.01294	6	15	40	0.252632
264	protein import into mitochondrion	0.01294	6	15	40	0.252632
265	nitrogen compound metabolic process	0.01342	100	570	17.5439	4.21053
266	regulation of DNA replication	0.01402	11	38	28.9474	0.463158
267	negative regulation of cellular component organization and biogenesis	0.01425	27	124	21.7742	1.13684
268	biopolymer modification	0.01434	332	2102	15.7945	13.9789
269	biopolymer methylation	0.01461	17	69	24.6377	0.715789
270	glycosaminoglycan metabolic process	0.01526	16	64	25	0.673684
271	amino acid metabolic process	0.01546	53	279	18.9964	2.23158
272	amine metabolic process	0.01556	91	516	17.6357	3.83158
273	protein complex assembly	0.01581	87	491	17.7189	3.66316
274	regulation of NF-kappaB import into nucleus	0.0165	7	20	35	0.294737
275	ER-nuclear signaling pathway	0.01708	11	39	28.2051	0.463158
276	polyamine biosynthetic process	0.01765	4	8	50	0.168421
277	induction of apoptosis by oxidative stress	0.01765	4	8	50	0.168421
278	negative regulation of protein amino acid autophosphorylation	0.01765	4	8	50	0.168421
279	regulation of receptor activity	0.01827	6	16	37.5	0.252632
280	ER-associated protein catabolic process	0.01827	6	16	37.5	0.252632
281	positive regulation of Ras protein signal transduction	0.01827	6	16	37.5	0.252632
282	DNA geometric change	0.01873	8	25	32	0.336842
283	DNA duplex unwinding	0.01873	8	25	32	0.336842
284	antigen processing and presentation of endogenous peptide antigen	0.01873	8	25	32	0.336842
285	antigen processing and presentation of endogenous peptide antigen via MHC class I	0.01873	8	25	32	0.336842
286	negative regulation of RNA metabolic process	0.01907	63	344	18.314	2.65263
287	protein amino acid N-linked glycosylation via asparagine	0.01915	5	12	41.6667	0.210526
288	copper ion homeostasis	0.01915	5	12	41.6667	0.210526
289	peptidyl-asparagine modification	0.01915	5	12	41.6667	0.210526
290	fatty acid oxidation	0.01921	14	55	25.4545	0.589474
291	negative regulation of growth hormone secretion	0.02018	2	2	100	0.0842105
292	axon midline choice point recognition	0.02018	2	2	100	0.0842105
293	regulation of cytolysis	0.02018	2	2	100	0.0842105
294	negative regulation of cholesterol biosynthetic process	0.02018	2	2	100	0.0842105
295	keratan sulfate biosynthetic process	0.02018	2	2	100	0.0842105
296	regulation of viral protein levels in host cell	0.02018	2	2	100	0.0842105
297	protein refolding	0.02018	2	2	100	0.0842105
298	negative regulation of phosphoprotein phosphatase activity	0.02018	2	2	100	0.0842105
299	negative regulation of transcriptional preinitiation complex assembly	0.02018	2	2	100	0.0842105
300	dermatan sulfate biosynthetic process	0.02018	2	2	100	0.0842105
301	isoleucyl-tRNA aminoacylation	0.02018	2	2	100	0.0842105
302	cell proliferation in forebrain	0.02018	2	2	100	0.0842105
303	positive regulation of immunoglobulin production	0.02018	2	2	100	0.0842105
304	hindbrain radial glia guided cell migration	0.02018	2	2	100	0.0842105
305	positive regulation of phosphoprotein phosphatase activity	0.02018	2	2	100	0.0842105
306	post-chaperonin tubulin folding pathway	0.02018	2	2	100	0.0842105
307	regulation of cortisol secretion	0.02018	2	2	100	0.0842105
308	aldehyde catabolic process	0.02018	2	2	100	0.0842105
309	spermine catabolic process	0.02018	2	2	100	0.0842105
310	sorbitol biosynthetic process	0.02018	2	2	100	0.0842105
311	alditol biosynthetic process	0.02018	2	2	100	0.0842105
312	dermatan sulfate metabolic process	0.02018	2	2	100	0.0842105
313	negative regulation of cortisol secretion	0.02018	2	2	100	0.0842105
314	estrogen catabolic process	0.02018	2	2	100	0.0842105
315	hexitol biosynthetic process	0.02018	2	2	100	0.0842105
316	aminoglycan metabolic process	0.02032	16	66	24.2424	0.673684
318	negative regulation of transcription, DNA-dependent	0.02045	62	339	18.2891	2.61053
317	protein modification process	0.02045	319	2029	15.722	13.4316
319	DNA modification	0.02055	10	35	28.5714	0.421053
320	regulation of transcription factor import into nucleus	0.02055	10	35	28.5714	0.421053
321	RNA export from nucleus	0.02055	10	35	28.5714	0.421053
322	actin filament depolymerization	0.02062	11	40	27.5	0.463158
323	monosaccharide metabolic process	0.02131	44	229	19.214	1.85263
324	NF-kappaB import into nucleus	0.02179	7	21	33.3333	0.294737
325	DNA unwinding during replication	0.02179	7	21	33.3333	0.294737
326	regulation of transmembrane transporter activity	0.02289	3	5	60	0.126316
327	enucleate erythrocyte differentiation	0.02289	3	5	60	0.126316
328	cytotoxic T cell differentiation	0.02289	3	5	60	0.126316
329	DNA ligation during DNA repair	0.02289	3	5	60	0.126316
330	positive regulation of coagulation	0.02289	3	5	60	0.126316
331	regulation of sodium:hydrogen antiporter activity	0.02289	3	5	60	0.126316
332	aspartyl-tRNA aminoacylation	0.02289	3	5	60	0.126316
333	regulation of transporter activity	0.02289	3	5	60	0.126316
334	cytoplasmic sequestering of NF-kappaB	0.02289	3	5	60	0.126316
335	regulation of ion transmembrane transporter activity	0.02289	3	5	60	0.126316
336	positive regulation of pseudopodium formation	0.02289	3	5	60	0.126316
337	oxygen and reactive oxygen species metabolic process	0.02328	16	67	23.8806	0.673684
338	antigen processing and presentation of endogenous antigen	0.02378	8	26	30.7692	0.336842
339	unfolded protein response	0.02378	8	26	30.7692	0.336842
340	negative regulation of phosphorylation	0.02409	12	46	26.087	0.505263
341	DNA alkylation	0.02471	9	31	29.0323	0.378947
342	tetrapyrrole metabolic process	0.02471	9	31	29.0323	0.378947
343	porphyrin metabolic process	0.02471	9	31	29.0323	0.378947
344	DNA methylation	0.02471	9	31	29.0323	0.378947
345	misfolded or incompletely synthesized protein catabolic process	0.02491	6	17	35.2941	0.252632
346	negative regulation of ion transport	0.02491	6	17	35.2941	0.252632
347	regulation of potassium ion transport	0.02491	6	17	35.2941	0.252632
348	positive regulation of small GTPase mediated signal transduction	0.02491	6	17	35.2941	0.252632
349	apoptotic program	0.02554	27	130	20.7692	1.13684
350	regulation of nucleocytoplasmic transport	0.02714	13	52	25	0.547368
351	mitochondrial genome maintenance	0.02754	5	13	38.4615	0.210526
352	NAD metabolic process	0.02754	5	13	38.4615	0.210526
353	virus-host interaction	0.02754	5	13	38.4615	0.210526
354	nerve growth factor receptor signaling pathway	0.02754	5	13	38.4615	0.210526
355	negative regulation of transcription from RNA polymerase II promoter	0.02771	45	239	18.8285	1.89474
356	protein ubiquitination	0.02796	27	131	20.6107	1.13684
357	focal adhesion formation	0.02814	7	22	31.8182	0.294737
358	acetylcholine receptor signaling, muscarinic pathway	0.02814	7	22	31.8182	0.294737
359	regulation of cellular pH	0.02814	7	22	31.8182	0.294737
360	negative regulation of peptidyl-tyrosine phosphorylation	0.02824	4	9	44.4444	0.168421
361	cardiac myofibril assembly	0.02824	4	9	44.4444	0.168421
362	regulation of protein amino acid autophosphorylation	0.02824	4	9	44.4444	0.168421
363	negative regulation of insulin secretion	0.02824	4	9	44.4444	0.168421
364	negative regulation of tyrosine phosphorylation of STAT protein	0.02824	4	9	44.4444	0.168421
365	negative regulation of peptide secretion	0.02824	4	9	44.4444	0.168421
366	regulation of intracellular protein transport	0.02829	12	47	25.5319	0.505263
367	positive regulation of apoptosis	0.02924	76	434	17.5115	3.2
368	ceramide metabolic process	0.02926	11	42	26.1905	0.463158
369	cellular protein complex disassembly	0.0297	8	27	29.6296	0.336842
370	receptor metabolic process	0.033	12	48	25	0.505263
371	DNA-dependent DNA replication	0.03357	28	139	20.1439	1.17895
372	protein amino acid dephosphorylation	0.03388	30	151	19.8675	1.26316
373	response to stress	0.03397	259	1646	15.7351	10.9053
374	DNA replication	0.03405	49	267	18.3521	2.06316
375	nuclear export	0.03415	14	59	23.7288	0.589474
376	androgen receptor signaling pathway	0.03444	11	43	25.5814	0.463158
377	post-translational protein modification	0.0347	270	1721	15.6886	11.3684
378	positive regulation of programmed cell death	0.0352	76	438	17.3516	3.2
379	'de novo' posttranslational protein folding	0.03563	7	23	30.4348	0.294737
380	aldehyde metabolic process	0.03563	7	23	30.4348	0.294737
381	transcription factor import into nucleus	0.03564	10	38	26.3158	0.421053
382	methylation	0.03582	17	76	22.3684	0.715789
383	regulation of protein transport	0.0362	13	54	24.0741	0.547368
384	cellular component disassembly	0.0362	13	54	24.0741	0.547368
385	myoblast maturation	0.0362	13	54	24.0741	0.547368
386	cholesterol biosynthetic process	0.03643	9	33	27.2727	0.378947
387	base-excision repair	0.03643	9	33	27.2727	0.378947
388	protein complex disassembly	0.03656	8	28	28.5714	0.336842
389	glycosaminoglycan biosynthetic process	0.03656	8	28	28.5714	0.336842
390	protein polymerization	0.03662	21	99	21.2121	0.884211
391	positive regulation of cellular process	0.03847	284	1820	15.6044	11.9579
392	actin polymerization and/or depolymerization	0.0385	19	88	21.5909	0.8
393	positive regulation of signal transduction	0.03882	52	288	18.0556	2.18947
394	RNA metabolic process	0.04082	500	3297	15.1653	21.0526
395	tetrahydrobiopterin biosynthetic process	0.04099	3	6	50	0.126316
396	pseudopodium organization and biogenesis	0.04099	3	6	50	0.126316
397	spermine metabolic process	0.04099	3	6	50	0.126316
398	negative regulation of calcium ion transport via voltage-gated calcium channel	0.04099	3	6	50	0.126316
399	regulation of growth hormone secretion	0.04099	3	6	50	0.126316
400	mitochondrial respiratory chain complex I assembly	0.04099	3	6	50	0.126316
401	protein import into mitochondrial inner membrane	0.04099	3	6	50	0.126316
402	pseudopodium formation	0.04099	3	6	50	0.126316
403	mRNA stabilization	0.04099	3	6	50	0.126316
404	positive regulation of acetylcholine secretion	0.04099	3	6	50	0.126316
405	poly(A) tail shortening	0.04099	3	6	50	0.126316
406	nuclear mRNA splicing via U2-type spliceosome	0.04099	3	6	50	0.126316
407	respiratory chain complex IV assembly	0.04099	3	6	50	0.126316
408	RNA stabilization	0.04099	3	6	50	0.126316
409	regulation of RNA splicing	0.04099	3	6	50	0.126316
410	positive regulation of osteoclast differentiation	0.04099	3	6	50	0.126316
411	mitochondrial respiratory chain complex assembly	0.04099	3	6	50	0.126316
412	NADH dehydrogenase complex assembly	0.04099	3	6	50	0.126316
413	regulation of pseudopodium formation	0.04099	3	6	50	0.126316
414	regulation of catalytic activity	0.0414	121	734	16.485	5.09474
415	secretion	0.04145	110	662	16.6163	4.63158
416	myoblast development	0.04146	13	55	23.6364	0.547368
417	chondroitin sulfate biosynthetic process	0.04187	4	10	40	0.168421
418	chondroitin sulfate metabolic process	0.04187	4	10	40	0.168421
419	regulation of protein amino acid dephosphorylation	0.04187	4	10	40	0.168421
420	regulation of DNA binding	0.04238	25	124	20.1613	1.05263
421	glucose metabolic process	0.04249	32	166	19.2771	1.34737
422	non-recombinational repair	0.04258	6	19	31.5789	0.252632
423	carbohydrate metabolic process	0.04408	103	618	16.6667	4.33684
424	'de novo' protein folding	0.04433	7	24	29.1667	0.294737
425	macromolecular complex disassembly	0.04441	8	29	27.5862	0.336842
426	mitochondrial membrane organization and biogenesis	0.04441	8	29	27.5862	0.336842
427	chromatin modification	0.04595	44	241	18.2573	1.85263
428	cell maturation	0.04629	28	143	19.5804	1.17895
429	sphingoid metabolic process	0.04666	11	45	24.4444	0.463158
430	regulation of intracellular transport	0.04724	13	56	23.2143	0.547368
431	protein import	0.049	32	168	19.0476	1.34737
432	regulation of protein import into nucleus	0.04917	10	40	25	0.421053
433	muscle cell differentiation	0.0498	29	150	19.3333	1.22105
434	cellular defense response	0.04988	24	120	20	1.01053
435	DNA recombination	0.05006	27	138	19.5652	1.13684
436	protein amino acid lipidation	0.052	15	68	22.0588	0.631579
437	G2/M transition of mitotic cell cycle	0.05329	8	30	26.6667	0.336842
438	aminoglycan biosynthetic process	0.05329	8	30	26.6667	0.336842
439	cellular lipid catabolic process	0.05372	22	109	20.1835	0.926316
440	eating behavior	0.05375	6	20	30	0.252632
441	negative regulation of developmental process	0.05375	102	617	16.5316	4.29474
442	amino acid and derivative metabolic process	0.05387	72	422	17.0616	3.03158
443	behavioral fear response	0.05428	7	25	28	0.294737
444	behavioral defense response	0.05428	7	25	28	0.294737
445	regulation of epidermal growth factor receptor signaling pathway	0.05428	7	25	28	0.294737
446	interaction with host	0.05428	7	25	28	0.294737
447	oligosaccharide catabolic process	0.0548	2	3	66.6667	0.0842105
448	positive regulation of synaptic transmission, GABAergic	0.0548	2	3	66.6667	0.0842105
449	arginyl-tRNA aminoacylation	0.0548	2	3	66.6667	0.0842105
450	resolution of meiotic joint molecules as recombinants	0.0548	2	3	66.6667	0.0842105
451	low-density lipoprotein receptor metabolic process	0.0548	2	3	66.6667	0.0842105
452	receptor biosynthetic process	0.0548	2	3	66.6667	0.0842105
453	regulation of immunoglobulin production	0.0548	2	3	66.6667	0.0842105
454	response to long exposure to lithium ion	0.0548	2	3	66.6667	0.0842105
455	intracellular sequestering of iron ion	0.0548	2	3	66.6667	0.0842105
456	histamine production during acute inflammatory response	0.0548	2	3	66.6667	0.0842105
457	protein myristoylation	0.0548	2	3	66.6667	0.0842105
458	cell migration in hindbrain	0.0548	2	3	66.6667	0.0842105
459	polyol biosynthetic process	0.0548	2	3	66.6667	0.0842105
460	regulation of melanocyte differentiation	0.0548	2	3	66.6667	0.0842105
461	glucocorticoid catabolic process	0.0548	2	3	66.6667	0.0842105
462	synaptic vesicle coating	0.0548	2	3	66.6667	0.0842105
463	peptidyl-glycine modification	0.0548	2	3	66.6667	0.0842105
464	meiotic metaphase plate congression	0.0548	2	3	66.6667	0.0842105
465	N-terminal protein myristoylation	0.0548	2	3	66.6667	0.0842105
466	synaptic vesicle budding	0.0548	2	3	66.6667	0.0842105
467	protein amino acid myristoylation	0.0548	2	3	66.6667	0.0842105
468	GDP-mannose metabolic process	0.0548	2	3	66.6667	0.0842105
469	regulation of cellular respiration	0.0548	2	3	66.6667	0.0842105
470	male meiosis chromosome segregation	0.0548	2	3	66.6667	0.0842105
471	endothelial cell morphogenesis	0.0548	2	3	66.6667	0.0842105
472	N-acetylneuraminate biosynthetic process	0.0548	2	3	66.6667	0.0842105
473	histamine secretion by mast cell	0.0548	2	3	66.6667	0.0842105
474	histamine secretion	0.0548	2	3	66.6667	0.0842105
475	sorbitol metabolic process	0.0548	2	3	66.6667	0.0842105
476	N-terminal peptidyl-glycine N-myristoylation	0.0548	2	3	66.6667	0.0842105
477	spindle midzone assembly	0.0548	2	3	66.6667	0.0842105
478	immature B cell differentiation	0.0548	2	3	66.6667	0.0842105
479	histamine secretion during acute inflammatory response	0.0548	2	3	66.6667	0.0842105
480	pre-B cell differentiation	0.0548	2	3	66.6667	0.0842105
481	negative regulation of vascular permeability	0.0548	2	3	66.6667	0.0842105
482	L-ascorbic acid biosynthetic process	0.0548	2	3	66.6667	0.0842105
483	regulation of pigment cell differentiation	0.0548	2	3	66.6667	0.0842105
484	meiotic metaphase I plate congression	0.0548	2	3	66.6667	0.0842105
485	vesicle targeting, to, from or within Golgi	0.0548	2	3	66.6667	0.0842105
486	regulation of pinocytosis	0.0548	2	3	66.6667	0.0842105
487	skeletal muscle fiber adaptation	0.0548	2	3	66.6667	0.0842105
488	maintenance of DNA methylation	0.0548	2	3	66.6667	0.0842105
489	positive regulation of pinocytosis	0.0548	2	3	66.6667	0.0842105
490	3'-phosphoadenosine 5'-phosphosulfate transport	0.0548	2	3	66.6667	0.0842105
491	alanyl-tRNA aminoacylation	0.0548	2	3	66.6667	0.0842105
492	isocitrate metabolic process	0.0548	2	3	66.6667	0.0842105
493	spindle midzone assembly involved in meiosis	0.0548	2	3	66.6667	0.0842105
494	cortisol secretion	0.0548	2	3	66.6667	0.0842105
495	regulation of cellular component size	0.05605	14	63	22.2222	0.589474
496	cardiac muscle cell development	0.05858	4	11	36.3636	0.168421
497	proline metabolic process	0.05858	4	11	36.3636	0.168421
498	inner mitochondrial membrane organization and biogenesis	0.05858	4	11	36.3636	0.168421
499	regulation of cell redox homeostasis	0.05858	4	11	36.3636	0.168421
500	postreplication repair	0.05858	4	11	36.3636	0.168421
501	hormone catabolic process	0.05858	4	11	36.3636	0.168421
502	alcohol metabolic process	0.05876	74	437	16.9336	3.11579
503	protein targeting to membrane	0.0603	9	36	25	0.378947
504	regulation of Wnt receptor signaling pathway	0.0604	13	58	22.4138	0.547368
505	protein processing	0.06069	31	165	18.7879	1.30526
506	regulation of transcription from RNA polymerase II promoter	0.06145	124	766	16.188	5.22105
507	actin filament polymerization	0.06153	11	47	23.4043	0.463158
508	regulation of DNA metabolic process	0.0631	20	99	20.202	0.842105
509	protein kinase cascade	0.06384	102	622	16.3987	4.29474
510	dephosphorylation	0.06416	32	172	18.6047	1.34737
511	protein sumoylation	0.06428	3	7	42.8571	0.126316
512	negative regulation of NF-kappaB import into nucleus	0.06428	3	7	42.8571	0.126316
513	tetrahydrobiopterin metabolic process	0.06428	3	7	42.8571	0.126316
514	lipopolysaccharide biosynthetic process	0.06428	3	7	42.8571	0.126316
515	cyclic nucleotide catabolic process	0.06428	3	7	42.8571	0.126316
516	response to redox state	0.06428	3	7	42.8571	0.126316
517	ribosomal protein import into nucleus	0.06428	3	7	42.8571	0.126316
518	pinocytosis	0.06428	3	7	42.8571	0.126316
519	nuclear migration	0.06428	3	7	42.8571	0.126316
520	dopamine receptor, phospholipase C activating pathway	0.06428	3	7	42.8571	0.126316
521	foregut morphogenesis	0.06428	3	7	42.8571	0.126316
522	redox signal response	0.06428	3	7	42.8571	0.126316
523	spermatid development	0.0646	15	70	21.4286	0.631579
525	sulfur compound biosynthetic process	0.06505	12	53	22.6415	0.505263
524	mitotic cell cycle	0.06505	77	459	16.7756	3.24211
526	cerebral cortex development	0.06508	5	16	31.25	0.210526
527	protein targeting to ER	0.06508	5	16	31.25	0.210526
528	hydrogen peroxide catabolic process	0.06508	5	16	31.25	0.210526
529	regulation of binding	0.06554	30	160	18.75	1.26316
530	symbiosis, encompassing mutualism through parasitism	0.06576	10	42	23.8095	0.421053
531	striated muscle cell development	0.06576	10	42	23.8095	0.421053
532	myofibril assembly	0.06576	10	42	23.8095	0.421053
533	interspecies interaction between organisms	0.06576	10	42	23.8095	0.421053
534	negative regulation of transport	0.06711	17	82	20.7317	0.715789
535	response to reactive oxygen species	0.06782	13	59	22.0339	0.547368
536	regulation of actin polymerization and/or depolymerization	0.06782	13	59	22.0339	0.547368
537	developmental maturation	0.06924	31	167	18.5629	1.30526
538	pigment metabolic process	0.07001	11	48	22.9167	0.463158
539	iron ion transport	0.07005	9	37	24.3243	0.378947
540	telencephalon development	0.07005	9	37	24.3243	0.378947
541	positive regulation of transcription	0.07072	95	579	16.4076	4
542	steroid hormone receptor signaling pathway	0.07283	16	77	20.7792	0.673684
543	antigen processing and presentation of peptide antigen	0.07283	16	77	20.7792	0.673684
544	microtubule-based movement	0.0739	24	125	19.2	1.01053
545	protein depolymerization	0.07581	13	60	21.6667	0.547368
546	regulation of transferase activity	0.07607	67	398	16.8342	2.82105
547	Notch signaling pathway	0.07771	14	66	21.2121	0.589474
548	inactivation of MAPK activity	0.07806	7	27	25.9259	0.294737
549	negative regulation of transmission of nerve impulse	0.07806	7	27	25.9259	0.294737
550	sulfur amino acid metabolic process	0.07806	7	27	25.9259	0.294737
