# Supplementary material for: A comprehensive functional analysis of tissue specificity of human gene expression
Source: BMC Biol. 2008 Nov 12;6:49. doi: 10.1186/1741-7007-6-49 (PMC2645369; doi:10.1186/1741-7007-6-49)
Supplement: Additional file 7 — Complete enrichment analysis of all tissues in all four ontologies [file 1741-7007-6-49-S7.xls]

## Sheet: Sheet1
	Distribution by canonical maps	p_value(log)	Distribution by GeneGo processes	p_value(log)	Distribution by GO	p_value(log)	Distribution by diseases	p_value(log)
HK	Oxidative Phosphorylation	78.9	Translation_translation initiation	127.1	Metabolic process	67.1	Neoplasm by Site	16.4
	Ubiquinone metabolism	41.4	Translation_Elongation-termination	60	Cellular metabolic process	66.8	Breast Neoplasms	14.8
	Cytoskeleton remodeling	18.6	Transcription_mRNA processing	28.6	Translation	60.8	Breast Disease	14.7
	Formation of Sin3A and NuRD complexes in their role in transcritption regulation	17	Proteolysis_ubiquitin-proteasomal proteolysis	27.6	Macromolecule metabolic process	49.1	Genetic disease, inborn	14.2
	TGF, WNT and cytoskeleton remodeling	14.8	Translation_Regulation of initiation	19	Primary metabolic process	46.6	Digestive system neoplasm	13
	Regulation activity of EIF4F	13.9	Protein folding_Folding in normal condition	16.6	Macormolecule biosynthetic process	44.4	Poxviridae Infections	12.1
	WNT signaling pathway	13.3	Immune_Phagosome in antigen presentation	15.9	Cellular protein metabolic process	31.8	Lysosomal Storage diseases	11.9
	Role of tetraspanins in the integrin-mediated cell adhesion	12.6	Protein folding_Protein folding nucleus	15.6	Cellular macromolecule metabolic process	30.8	Mental Retardation	11.7
	BAD phosphorylation	11.9	Protein foldin_Response to unfolded proteins	11.3	Protein metabolic process	30.8	Aneuploidy	11.6
	TCA	11.6	Protein folding_ER and cytoplasm	11.1	Intracellular transport	27.5	Vaccinia	11.5
Retina
	Visual perception	22.9	Signal transduction_Visual perception	55.4	sensory perception of light stimulus	90	Vision disorder	48.8
	CREB pathways	6	Transmission of nerve Impulse	8.8	Visual perception	90	Eye diseases	46.6
	TGF,WNT and cytoskeletal remodeling	5.5	Reproduction_GnRH signaling pathway	7.2	Sensory perception	81.4	Retinal Degeneration	39.6
	Regulation of CDK5 in CNS	4.3	Development_Neurogenesis	5.6	Neurological	69.9	Sensation Disorders	39.3
			In general		Process
	Role of Nek in cell cycle regulation	4.1	Transport_Calcium Transport	4.1	Detection of visible Light	67	Night Blindness	37.6
	Plasmin singaling	4	Development_Neurogenesis: Synaptogenesis	3.2	Detection of light stimulus	66	Retinis pigmentosa	35.4
	Receptor-mediated HIF regulation	3.9	Reproduction_Progesterone signaling	3	Detection of abiotic stimulus	57	Eye diseases,	32.7
							Hereditary
	Sphingolipid metabolism	3.8	Cell adhesion_integrin priming	2.7	Phototransduction	55	Retinal Diseases	31.1
	Retinol metabolism	3.8	Translation_Regulation of initiation	2.5	Detection of light stimulus during visual perception	55	Blindness	27.1
	Regulation activity of EIF2	3.8	Reproduction_Male sex differentiation	2.5	Detection of light stimulus during sensory perception	55	Retinitis	27
Testis
	CREM signaling in testis	14.1	Reproduction_spermatogenesis, motility and copulation	35.3	Sexual reproduction	83	Infertility	15.7
	Glycolysis and gluconeogenesis	5.2	Cell cycle_mieosis	11.1	Reproduction	72	Infertility, Male	10.2
	ATM/ATR regulation of G2/M checkpoint	4	Signal transduction_CREM pathway	9.5	Spermatogenesis	66.5	Dyskeratosis, Congenita	8.3
	Role of APC in cell cycle regulation	3.6	Reproduction_Male sex differentiation	7.4	Male gamete generation	66.5	Dysautonomia, Familial	6.8
	Rap1A regulation pathway	3.1	Signal transduction_Androgen	4.4	Game	65.6	Ciliary Motility	6.1
			receptor nuclear signaling		togenesis		Disorders
	Androgen Receptor nuclear signaling	2.9	Cell cycle_mitosis	3.2	Fertilization	26.2	Kartagener Syndrome	6.1
	Insulin regulation of fatty acid metabolism	2.9	Proteolysis_ubiquitin-proteasomal proteolysis	2.2	Sperm motility	25.9	Dextrocardia	6.1
	Rap1B regulation pathway	2.5	Cell cycle_core	2.1	Spermatid development	16.4	Herpes Zoster	6
	Nucleocytoplasmic transport of CDK/Cyclins	2.4	Signal transduction_visual perception	2	Spermatid differentiation	14.8	Bronchiectasis	5.8
	Estrogen biosynthesis	2.2	Cell cycle_G2-M	1.7	Development of primary sexual characteristics	14.5	Autonomic Nervous System Diseases	5.8
Andrenal Gland
	Tyrosine metabolism (dopamine)	9.8	Transport_potassium transport	7.2	Feeding behavior	10	Diabetes Insipidus	9.3
	Catecholamine metabolism	9.8	Cell adhesion cadherins	4.2	Smooth muscle differentiation	9.9	Hypopituitarism	8.4
	Estrogen biosynthesis	5	Development neurogenesis in general	4.2	Oocyte development	9.1	Adrenal gland disease	8.3
	Cortisone biosynthesis and metabolism	4.7	Signal transduction NOTCH signaling	3.8	Oogenesis	8.5	Adrenal cortex diseas	7.5
	Androstenedione and testosterone biosynthesis and metabolism	4.6	Signal transduction_androgen receptor signaling cross talk	2.7	Male gonad development	7.7	Adrenal Cortex Neoplasm	7.5
	Non-genomic (rapid) action of Androgen Receptor	4	Signal transduction_CREM pathway	2.3	Embryonic epithelial tube formation	7.4	Adrenal Gland Neoplasm	7.4
	Androgen receptor nuclear signaling	3.8	Signal transduction_neuropeptides signaling pathway	2	Development of primary male sexual characteristic	7.2	Carcinoma, balas cell	6.6
	WNT signaling pathway	3.8	Development ossification and bone remodeling	1.9	Germ cell development	7.2	Neoplasm, basal cell	6.5
	TGF,WNT and cytoskeletal remodeling	3	Muscle contraction	1.8	Cell-cell signaling	7.1	Myokymia	5.9
Bone marrow
	G-Proteins mediated regulation p38 and JNK signaling	8.5	Development_Blood vessel morphogenesis	6.8	regulation of granulocyte differentiation	43.2	.Leukemia, Lymphocytic, Acute, L1	29.2
	CDC42 in cellular processes	6.2	Reproduction_Male sex differentiation	5.7	.positive regulation of granulocyte differentiation	43.2	Myeloid Metaplasia	29.2
	NF-kB signaling pathway	5.6	Inflammation_NK cell cytotoxicity	4.7	granulocyte differentiation	36.1	Splenic Diseases	29.2
	Cytoplasm/mitochondrial transport of proapoptotic proteins Bid, Bmf and Bim	5.5	Immune_TCR signaling	4.6	positive regulation of myeloid leukocyte differentiation	35.2	Myelofibrosis	26.6
	PIP3 signaling in B lymphocytes	5.2	Inflammation_Innate inflammatory response	4.1	regulation of myeloid leukocyte differentiation	31.7	Hematologic Neoplasms	26.1
	JNK pathway	4.9	Inflammation_Protein C signaling	3.4	positive regulation of angiogenesis	31	Trisomy	25.8
	PIP3 signaling in cardiac myocytes	4.9	Cell adhesion_Leucocyte chemotaxis	3.7	positive regulation of myeloid cell differentiation	27.7	Leukemia, Experimental	24.5
	Toll-like receptor (TLR) ligands and common TLR signalling pathway leading to cell proinflammatory response	4.8	Transcription_Chromatin modification	3.4	regulation of myeloid cell differentiation	26.5	Leukemia L1210	24.5
	Role of DAP12 receptors in NK cells	4.6	Signal transduction_Neuropeptides signaling pathways	3.3	angiogenesis	25.7	Thrombocytopenia	23.7
	Immunological synapse formation	4.4	Inflammation_IgE signaling	3.1	regulation of angiogenesis	25.7	Translocation, Genetic	23.4
Brain	EphB receptors in dendritic spine morphogenesis and synaptogenesis	3.4	Cell adhesion_Synaptic contact	7.2	synaptic vesicle targeting	9.7	Seizures	8.6
	Role of Brca1 and Brca2 in DNA repair	3.3	Transmission of nerve impulse	6.5	nervous system development	9.1	Myoclonic Epilepsy, Juvenile	8.2
	Erk Interactions: Inhibition of Erk	3.2	Development_Neurogenesis:Synaptogenesis	4.6	neuronal ion channel clustering	8.4	Seizures, Febrile	7.8
			Transport_Sodium transport	4.3	sodium ion transport	8.4	Epilepsy, Generalized	6.9
			Proteolysis_Ubiquitin-proteasomal proteolysis	2.7	monovalent inorganic cation transport	7.3	Epilepsies, Myoclonic	6.5
			Reproduction_GnRH signaling pathway	2.6	calcium-dependent cell-cell adhesion	7.2	Epilepsy, Temporal Lobe	6.4
			Reproduction_Progesterone signaling	2.1	vesicle targeting	7.2	Mental Retardation, X-Linked	5.9
			DNA damage_MMR repair	1.9	retrograde vesicle-mediated transport, Golgi to ER	7	Epilepsies, Partial	5.8
			Cell cycle_Meiosis	1.4	transmission of nerve impulse	6.9	Epilepsy	5.8
			Signal Transduction_Cholecystokinin signaling	1.4	gamma-aminobutyric acid signaling pathway	6.7		5.7
							Asperger Syndrome
Colon	.Regulation of CDC42 activity	5.2	Inflammation_Neutrophil activation	5.6	FADH2 metabolic process	8.4	Meningitis, Pneumococcal	7.4
	Caspases cascade	5	Inflammation_IL-6 signaling	2.9	negative regulation of activated T cell proliferation	7.7	Meningitis, Bacterial	7
	p53-dependent apoptosis	5	Apoptosis_Death Domain receptors & caspases in apoptosis	2.9	negative regulation of B cell proliferation	6.8	Central Nervous System Bacterial Infections	6.7
	Regulation of RAC1 activity	4.9	Proteolysis_Proteolysis in cell cycle and apoptosis	2.9	negative regulation of cyclin-dependent protein kinase activity	6.6	Adenoma	6.5
	TNFR1 signaling pathway	4.8	Apoptosis_Apoptotic nucleus	2.8	NADP metabolic process	6.4	Immunologic Deficiency Syndromes	6.4
	Apoptotic TNF-family pathways	4.7	Inflammation_NK cell cytotoxicity	2.6	T cell homeostasis	6.3	Lymphoma, Large-Cell, Diffuse	6.3
	FAS signaling cascades	4.7	Cell adhesion_Glycoconjugates	2.6	release of cytochrome c from mitochondria	6.3		6.3
							Pneumococcal Infections
	Lymphotoxin-beta receptor signaling	4.7	Cell adhesion_Amyloid proteins	2.5	induction of apoptosis by oxidative stress	6.3	Granulomatous Disease, Chronic	5.7
	PTEN pathway	4.6	Proliferation_Lymphocyte proliferation	2.5	negative regulation of T cell proliferation	6.2	Phagocyte Bactericidal Dysfunction	5.5
			Inflammation_Histamine signaling	2.4	nicotinamide metabolic process	6.1	Hydrocephalus	5.5
Fetal brain	EphB receptors in dendritic spine morphogenesis and synaptogenesis	6.1	Signal transduction_Neuropeptides signaling pathways	7.6	regulation of adenylate cyclase activity	21	Cluster Headache	23.3
	Ganglioside Metabolism p1	3.2	Transmission of nerve impulse	7.5	regulation of cyclase activity	20.6	Vascular Headaches	15.6
	Endothelial cell contacts by non-junctional mechanisms	2.9	Muscle contraction	7	regulation of lyase activity	20.6	Headache Disorders	15.6
	Regulation of CDC42 activity	2.8	Cell adhesion_Synaptic contact	6.5		20.6	Paraneoplastic Syndromes	11.2
					negative regulation of adenylate cyclase activity
	Endothelial cell contacts by junctional mechanisms	2.8	.Reproduction_GnRH signaling pathway	6.4	.negative regulation of lyase activity	20.6	Night Blindness	10.7
	Neurofilaments	2.8	Development_Neurogenesis:Axonal guidance	6.2	negative regulation of cyclase activity	20.6	Arrhythmia, Sinus	9.7
	PKA signaling	2.8	Development_Neurogenesis in general	6.2	feeding behavior	20.6	Epilepsy	8.8
	.Role of Parkin in the Ubiquitin-Proteasomal Pathway	2.7	Cell adhesion_Attractive and repulsive receptors	4.6	transmission of nerve impulse	20.1	Lambert-Eaton Myasthenic Syndrome	8.5
	Parkin disorder under Parkinson\'s disease	2.7	Development_Neurogenesis:Synaptogenesis	4.4	learning and/or memory	19.5	Retinal Detachment	8.5
	Slit-Robo signaling	2.7	Development_Regulation of angiogenesis	4.1	G-protein signaling, coupled to cAMP nucleotide second messenger	18.7	Esophagitis, Peptic	8.5
Fetal kidney	ECM remodeling	4.7	Proteolysis_ECM remodeling	3.2	generation of action potential	12.1	Meningioma	3.6
			Proteolysis_Connective tissue degradation	2.9	detection of calcium ion	11.1	Meningeal Neoplasms	3.6
			Development_Ossification and bone remodeling	2.7	regulation of vasoconstriction	10.8	.Leukemia	3
			Cell adhesion_Amyloid proteins	2.5	detection of chemical stimulus	9.8	Neoplasms, Vascular Tissue	2.9
			Transport_Potassium transport	2.5	.regulation of membrane potential	9.5	Central Nervous System Neoplasms	2.6
			Cell adhesion_Cell-matrix interactions	2.3	vasoconstriction	9.5	Neoplasms by Histologic Type	2.4
					regulation of blood vessel size	7.9	Nervous System Neoplasms	2.4
					regulation of action potential	7.8	Neoplasms, Nerve Tissue	2.3
					smooth muscle contraction	7.6	.Leukemia, Myelocytic, Acute	2.2
					potassium ion transport	7	Hypertension	2
Fetal liver	Role of Akt in hypoxia induced HIF1 activation	4.3	Inflammation_Inflammasome	2.4	erythrocyte differentiation	7.9	Turner Syndrome	10.9
	EPO-induced Jak-STAT pathway	4.3	Inflammation_IL-4 signaling	2.4	erythrocyte maturation	7.1	Gonadal Dysgenesis	9.8
	Aspartate and asparagine metabolism	4.2	Transcription_Chromatin modification	2.3	histamine biosynthetic process	7.1	Sex Chromosome Disorders	8.6
	EPO-induced PI3K/AKT pathway and Ca(2+) influx	4.1	Development_Hemopoiesis, Erythropoietin pathway	2.3	basophil activation	7.1	Trauma, Nervous System	7.4
	EPO-induced MAPK pathway	4	Development_Ossification and bone remodeling	2.2	histamine metabolic process	7.1	Gigantism	7
	Toll-like receptor (TLR) ligands and common TLR signalling pathway leading to cell proinflammatory response	3.9	Inflammation_Jak-STAT Pathway	2	heterocycle biosynthetic process	7.1	Sex Differentiation Disorders	7
			Development_Neurogenesis in general	2	erythrocyte development	7.1	Gonadal Disorders	6.6
			Development_Regulation of angiogenesis	1.9	positive regulation of cytokine biosynthetic process	6.8	Polyneuropathies	6.3
			Inflammation_Neutrophil activation	1.8	regulation of protein metabolic process	6.7	Tracheoesophageal Fistula	6.3
			Development_Blood vessel morphogenesis	1.8	positive regulation of protein biosynthetic process	6.5	Anus, Imperforate	6.3
Fetal thymus	NHEJ mechanisms of DSBs repair	5.5	.Cytoskeleton_Spindle microtubules	3	single strand break repair	6.4	Gonadal Dysgenesis, 46,XY	6.5
	Role APC in cell cycle regulation	5	Cell cycle_Core	2.9	regulation of smooth muscle cell differentiation	6.1	Gonadal Dysgenesis	4.6
	The metaphase checkpoint	4.8	DNA damage_DBS repair	2.9	regulation of muscle cell differentiation	5.9	Hermaphroditism	4.5
			Cell cycle_S phase	2.7	male sex determination	5.5	Rhabdomyosarcoma, Embryonal	4.3
			Cell cycle_Mitosis	2.5	smooth muscle cell differentiation	5.1	Oligospermia	3.7
			Cell cycle_G2-M	2.4	sex determination	4.8	.Severe Combined Immunodeficiency	3.4
			Reproduction_Spermatogenesis, motility and copulation	2.2	.mitotic checkpoint	4.4	Rhabdomyosarcoma	3.2
			Reproduction_Male sex differentiation	2.1	spindle organization and biogenesis	3.9	Myosarcoma	3.2
					regulation of mitosis	3.4	Sex Differentiation Disorders	3.2
					cell cycle checkpoint	3.3	Infertility, Male	3.1
Heart	Cholesterol metabolism	4.2	Development_Blood vessel morphogenesis	6.6	sensory perception of chemical stimulus	14.6	.Cardiomyopathies	12.6
	Endothelial cell contacts by non-junctional mechanisms	3.8	Development_Heart development	5.1	sensory perception of smell	12.7	Lymphocytic Choriomeningitis	9.8
	Endothelial cell contacts by junctional mechanisms	3.7	Chemotaxis	4.7	vasodilation	11.3	Arenaviridae Infections	9.8
	Cadherin-mediated cell adhesion	3.7	Muscle contraction	4.5	positive regulation of G-protein coupled receptor protein signaling pathway	9.6	.Cardiomegaly	9.6
	GTP metabolism	3.3	.Cell adhesion_Leucocyte chemotaxis	3.9	regulation of blood vessel size	9.5	Lichen Planus, Oral	9.2
	ATP metabolism	2.9	Signal Transduction_Cholecystokinin signaling	2.2	regulation of vasodilation	9.1	Bronchiolitis Obliterans	8.7
	NF-AT signaling in Cardiac Hypertrophy	2.8	Signal transduction_Neuropeptides signaling pathways	2	.natriuresis	8.9	Meningitis, Viral	8.7
	Leukocyte chemotaxis	2.8	Cell adhesion_Cell junctions	1.8	diuresis	8.8	Cardiomyopathy, Dilated	8.7
			Cell adhesion_Synaptic contact	1.7	visual learning	8.2	.Hypertrophy	8.5
			.Cell adhesion_Amyloid proteins	1.7	locomotory behavior	7.8	Lymphoma, T-Cell, Peripheral	8.5
Kidney	Anti-apoptotic TNFs/NF-kB/IAP pathway	3.8	Muscle contraction	4.5	serotonin receptor, phospholipase C activating pathway	25.9	Irritable Bowel Syndrome	22.4
	TTP metabolism	3.3	Development_Neurogenesis in general	4.2	.inositol phosphate-mediated signaling	15.3	Colonic Diseases, Functional	22.4
			Transport_Potassium transport	4.1	serotonin receptor signaling pathway	14.5	Depressive Disorder	15.7
			Cell cycle_G0-G1	2.6	I-kappaB kinase/NF-kappaB cascade	12.8	Depressive Disorder, Major	15.7
			Cell adhesion_Synaptic contact	1.7	.monovalent inorganic cation transport	12	Renal Tubular Transport, Inborn Errors	13.9
			.Cell cycle_G1-S Growth factor regulation	1.7	excretion	11.9	Anorexia Nervosa	13.9
			Transport_Sodium transport	1.6	positive regulation of I-kappaB kinase/NF-kappaB cascade	10.9		13
							Classic Migraine
			Transmission of nerve impulse	1.6	G-protein signaling, coupled to IP3 second messenger (phospholipase C activating)	10.7	Acid-Base Imbalance	12.6
			Development_Blood vessel morphogenesis	1.5	regulation of I-kappaB kinase/NF-kappaB cascade	10.7	Acid-Base Imbalance	11.4
					circulation	10	Signs and Symptoms, Digestive	11.2
Liver	Serotonin - melatonin biosynthesis and metabolism	8.9	Chemotaxis	2.5	xenobiotic metabolic process	6.8	Cholestasis, Intrahepatic	13.6
	Estrone metabolism	4.3	Reproduction_FSH-beta signaling pathway	2.3	response to xenobiotic stimulus	6.6	Cholangitis, Sclerosing	12.6
	Estradiol metabolism	3.9	Cytoskeleton_Actin filaments	2.2	response to chemical stimulus	6.6	.Cholestasis	12.3
	Androstenedione and testosterone biosynthesis and metabolism p.1	3.9	Inflammation_Jak-STAT Pathway	2.2	vitamin E metabolic process	6.4	.Cholangitis	11.8
	Retinol metabolism	3.5	Transcription_Nuclear receptors transcriptional regulation	2.1	hormone transport	6.4	Gallstones	11.7
			Cell adhesion_Leucocyte chemotaxis	2.1	tRNA pseudouridine synthesis	5.7	Bile Duct Diseases	10.8
			Reproduction_Spermatogenesis, motility and copulation	1.9	response to drug	5.7	Calculi	10.7
			Reproduction_Male sex differentiation	1.8	tRNA modification	5.1	Liver Cirrhosis, Biliary	10.1
					drug transport	4.8	Cholelithiasis	9.7
					pseudouridine synthesis	4.6	Biliary Tract Diseases	9.1
Lung	N-RAS regulation pathway	4.7	Cell adhesion_Platelet-endothelium-leucocyte interactions	3.9	positive regulation of smooth muscle cell proliferation	9.1	Myocardial Reperfusion Injury	6.7
	K-RAS regulation pathway	4.6	Proteolysis_Connective tissue degradation	1.9		8.5	Kallmann Syndrome	5.3
	M-RAS regulation pathway	4.4	.Signal transduction_Neuropeptides signaling pathways	1.8	smooth muscle cell proliferation	8.3	Pulmonary Sclerosing Hemangioma	5.1
	R-RAS regulation pathway	4.3	Chemotaxis	1.8	regulation of liquid surface tension	6.5	Urinary Calculi	4.8
	TC21 regulation pathway	4.2	Development_Ossification and bone remodeling	1.7	receptor-mediated endocytosis	5.5	Neoplasms, Vascular Tissue	4.6
	MAG-dependent inhibition of neurite outgrowth	4	Proliferation_Positive regulation cell proliferation	1.6	G-protein signaling, adenylate cyclase activating pathway	5.3	Arthritis, Rheumatoid	4.6
	H-RAS regulation pathway	3.7	Inflammation_Innate inflammatory response	1.6	G-protein coupled receptor protein signaling pathway	5	Rheumatic Diseases	4.3
	A3 receptor signaling	3.6	Transport_Sodium transport	1.4	phosphate transport	4.9	Arthritis	4.1
			Cell adhesion_Cell-matrix interactions	1.4	long-term memory	4.2	Joint Diseases	3.9
			Transmission of nerve impulse	1.4	G-protein signaling, coupled to cAMP nucleotide second messenger	4.1	Hemangioma	3.8
Mammary Gland	TGF, WNT and cytoskeletal remodeling	6.3	Blood coagulation	7.9	wound healing	19.2	Emphysema	16
	Role of AP-1 in regulation of cellular metabolism	3.9	Reproduction_Progesterone signaling	7.6	.blood coagulation	18.6	Skin Diseases, Vascular	12.8
	FGF-family signaling	3.9	Cell adhesion_Amyloid proteins	5.9	coagulation	18.4	Thrombasthenia	14.7
	Non-genomic (rapid) action of Androgen Receptor	3.7	.Cell adhesion_Cell-matrix interactions	5.4	hemostasis	18	Phimosis	14.3
	Androgen Receptor nuclear signaling	3.6	Cell adhesion_Integrin-mediated cell-matrix adhesion	5.3	regulation of body fluids	15.9	Vasculitis	14.2
	.WNT signaling pathway. Part 2	3.5	Chemotaxis	3.8	negative regulation of cell differentiation	14	Scleroderma, Localized	12.9
	Cytoskeleton remodeling	2.9	Muscle contraction	3.6	cell fate specification	13.9	Recurrence	11.8
	Chemokines and adhesion	2.9	Cell adhesion_Attractive and repulsive receptors	3.4	response to wounding	13.9	Aortic Diseases	11/6
			Cell adhesion_Cadherins	3.3	negative regulation of developmental process	13.1	Glomerulosclerosis, Focal	11.3
			Development_Neurogenesis:Synaptogenesis	3.3	cell-substrate junction assembly	13	Cerebrovascular Accident	11.1
Ovary	NGF signaling pathway	4.3	Reproduction_FSH-beta signaling pathway	6.4	male genitalia development	14.4	Puberty, Precocious	17.9
	NGF activation of NF-kB	4.1	Signal transduction_CREM pathway	4.6	genitalia development	14.2	.Gynecomastia	17.2
	Regulation of CDK5 in CNS	4	Development_Blood vessel morphogenesis	3.1	.visual learning	13.7	Sex Cord-Gonadal Stromal Tumors	15.4
	MAG-dependent inhibition of neurite outgrowth	4	Cytoskeleton_Spindle microtubules	1.8	cyclic-nucleotide-mediated signaling	12.8	Neoplasms, Gonadal Tissue	15.1
	The metaphase checkpoint	3.8	Development_Heart development	1.8	visual behavior	12.6	Pseudohermaphroditism	14.5
	GTP metabolism	3.7	Apoptosis_Apoptosis mediated by external signals	1.5	embryonic heart tube anterior/posterior pattern formation	12.2	Hermaphroditism	14.1
	Neurotrophin family signaling	3.7	Cell adhesion_Amyloid proteins	1.4	locomotory behavior	11.6	Breast Neoplasms, Male	13.9
	Apoptotic TNF-family pathways	3.7	Cell cycle_Mitosis	1.4	male gonad development	11.6	Cushing Syndrome	11.9
	Anti-apoptotic TNFs/NF-kB/Bcl-2 pathway	3.7	Development_Neurogenesis:Axonal guidance	1.4	embryonic foregut morphogenesis	10.9	Adrenocortical Hyperfunction	10.6
	Ca(2+)-dependent NF-AT signaling in Cardiac Hypertrophy	3.4	Development_Neurogenesis in general	1.4	development of primary male sexual characteristics	10.9	Urogenital Abnormalities	10.5
Pancreas	Triacylglycerol metabolism p.2	4.7	Apoptosis_Apoptotic mitochondria	2.9	vacuolar protein catabolic process	13.6	pancreatic agenesis, congenital	6.3
	Arachidonic acid production	4.4	Development_Neuromuscular junction	2.2	.mating	6.8	Other specific causes of diabetes mellitus	5.6
	Acetylcholine biosynthesis and metabolism	4.4	Development_Neurogenesis:Synaptogenesis	2.01	exocrine pancreas development	6.1	Cushing Syndrome	3.6
	Regulation of Apoptosis by Mitochondrial Proteins	4.1	Transport_Potassium transport	2	rhythmic excitation	5.7	Specific types of diabetes mellitus	3.5
			.Reproduction_Male sex differentiation	1.6	rhythmic synaptic transmission	5.7	Adrenocortical Hyperfunction	3.2
					establishment of synaptic specificity at neuromuscular junction	5.4	Adrenal Gland Diseases	2.4
					retinoic acid receptor signaling pathway	4.9	Parkinsonian Disorders	1.9
					cellular protein catabolic process	4.9	Basal Ganglia Diseases	1.6
					release of cytochrome c from mitochondria	4.7	Movement Disorders	1.6
					protein catabolic process	4.3	Neuroblastoma	1.3
PBLs	Start of DNA replication in early S phase	10.7	Cell cycle_Core	7.3	G-protein signaling, coupled to cyclic nucleotide second messenger	11.9	AIDS-Associated Nephropathy	13.3
	.ATM/ATR regulation of G1/S checkpoint	6.4	Cell cycle_S phase	6.3	cyclic-nucleotide-mediated signaling	11.5	Seizures, Febrile	10
	Nucleocytoplasmic transport of CDK/Cyclins	3.7	Cell cycle_G1-S	3.8	G-protein signaling, coupled to cAMP nucleotide second messenger	10.4	Bronchial Diseases	8.9
	MIF-JAB1 signalling	3.4	Development_Blood vessel morphogenesis	3.1	DNA replication initiation	10.3	Hypersensitivity	8.8
	IFN alpha/beta signaling pathway	3.4	.Reproduction_Feeding and Neurohormones signaling	2.9	cAMP-mediated signaling	10	.Measles	8.5
	Role of TLRs 3 and 4 in cell antiviral response: TICAM1-specific signalling pathways	3.3	DNA damage_DBS repair	2.7	G-protein signaling, adenylate cyclase activating pathway	9.9	Morbillivirus Infections	8.5
	Regulation of G1/S transition (part 2)	3.2	DNA damage_Checkpoint	2.6	DNA metabolic process	9.6	.Lung Diseases, Obstructive	8.4
	ATM/ATR regulation of G2/M checkpoint	3.1	Development_Hemopoiesis, Erythropoietin pathway	2.5	positive regulation of hydrolase activity	9.6	Paramyxoviridae Infections	8.1
	ell cycle (generic schema)	3.1	Inflammation_Innate inflammatory response	1.9	phospholipase C activation	9.5	Mononegavirales Infections	8
	Role SCF complex in cell cycle regulation	3.1	Cell adhesion_Leucocyte chemotaxis	1.8	.behavioral response to cocaine	9.5	Bronchiolitis Obliterans	7.4
Placenta	Role of TLRs 3 and 4 in cell antiviral response: TICAM1-specific signalling pathways	3.8	Reproduction_Feeding and Neurohormones signaling	8	pregnancy	17.2	Arrhythmia, Sinus	11.1
	Endothelial cell contacts by non-junctional mechanisms	3.7	Chemotaxis	5.3	reproductive process in a multicellular organism	13.2	Myelofibrosis	10.3
	Endothelial cell contacts by junctional mechanisms	3.6	.Muscle contraction	4.9	multi-organism process	13.1	Retinal Detachment	9.9
	Gap junctions	3.4	Cell adhesion_Glycoconjugates	4.8	reproductive process	12.4	.Esophagitis, Peptic	9.9
	Angiotensin activation of ERK	3.4	Development_Cartilage development	4.3	angiotensin mediated vasodilation during regulation of blood pressure	10.9	Philadelphia Chromosome	9.2
	Fibronectin-binding integrins in cell motility	3.4	Cell adhesion_Leucocyte chemotaxis	4.1	renin-angiotensin regulation of blood vessel size	10.2	.Hypothermia	9.2
	Plasmin signaling	3.4	Development_Blood vessel morphogenesis	3.9	brain renin-angiotensin system	9.7	Translocation, Genetic	9.2
	cAMP signaling	3.3	Reproduction_Progesterone signaling	3.7	positive regulation of vasodilation	9.7	Glaucoma	9.1
	VEGF-family signaling	3.3	Signal Transduction_Cholecystokinin signaling	3.4	ameboidal cell migration	9.3	Ocular Hypertension	9.1
	Role of tetraspanins in the integrin-mediated cell adhesion	3.2	Proteolysis_Connective tissue degradation	3.2	regulation of blood pressure by circulatory renin-angiotensin	8.7	Cluster Headache	8.9
Prostate			Transport_Calcuim transport	2.7	mating behavior	9	Acrodermatitis	6
			Development_Ossification and bone remodeling	2.7	reproductive behavior	8.7	Genital Diseases, Male	6
			Transport_Potassium transport	2.5	behavioral interaction between organisms	8.3	Schizophrenia, Paranoid	4.5
			Transport_Sodium transport	2.4	.mating	7.1	Prostatic Neoplasms	4.4
			Reproduction_Male sex differentiation	2.1	protein amino acid polyamination	7.1	Prostatic Diseases	4.4
					thermoception	6	Genital Neoplasms, Male	4.3
					zinc ion transport	5.3	Hypospadias	4.2
					insemination	5.3	Urogenital Diseases	4.1
					sensory perception of temperature stimulus	5.2	Genital Diseases, Female	3.8
					multi-organism process	5	Penile Diseases	3.7
Salivary Gland	IP3 signaling	3.8	Blood coagulation	2.9	transepithelial chloride transport	13	Agammaglobulinemia	8.8
			Proliferation_Lymphocyte proliferation	2.2	chloride transport	7.9	Blepharitis	6.7
			.Cell adhesion_Cell-matrix interactions	2.1	inorganic anion transport	7.2	Eyelid Diseases	4.9
			.Development_Blood vessel morphogenesis	2	mating	7	Hematologic Diseases	4.1
			Reproduction_Male sex differentiation	1.8	natural killer cell proliferation	7	Blood Protein Disorders	3.6
					anion transport	6.7	Immunologic Deficiency Syndromes	3.2
					NK T cell proliferation	6.3	Hematologic Neoplasms	2.9
					G-protein signaling, coupled to IP3 second messenger (phospholipase C activating)	5.6	Cognition Disorders	2.7
					elevation of cytosolic calcium ion concentration	5.5	Huntington Disease	2.7
					cytosolic calcium ion homeostasis	5.5	Choreatic Disorders	2.6
Skeletal muscle	Role of HDAC and calcium/calmodulin-dependent kinase (CaMK) in control of skeletal myogenesis	9.9	Muscle contraction	24.9	muscle contraction	27.2	Neuromuscular Junction Diseases	15.2
	Regulation of acetyl-CoA carboxylase 2 activity in muscle	7.8	Development_Skeletal muscle development	12.1	synaptic transmission	9.8	Hypokalemic Periodic Paralysis	14.7
	.Integrin-mediated cell adhesion	6.3	Development_Neuromuscular junction	9.4		9.7	Paralyses, Familial Periodic	13.4
					positive regulation of striated fast muscle contraction
	Cytoskeleton remodeling	5	Development_Heart development	5.2	positive regulation of striated muscle contraction	9.7	Myasthenic Syndromes, Congenital	12.6
	.Role of heterochromatin protein 1 (HP1) family in transcriptional silencing	3.5	Cell adhesion_Platelet aggregation	4.1	regulation of striated fast muscle contraction	9.7	Cardiomyopathies	12
	Regulation of actin cytoskeleton by Rho GTPases	3.5	Cytoskeleton_Actin filaments	3.9	striated fast muscle contraction	9.7	Neuromuscular Diseases	11.8
	Endothelial cell contacts by non-junctional mechanisms	3.3	.Cytoskeleton_Regulation of cytoskeleton rearrangement	3.8	neurological process	9.3	Myoclonic Epilepsy, Juvenile	10.9
	Endothelial cell contacts by junctional mechanisms	3.3	Cell adhesion_Integrin-mediated cell-matrix adhesion	3.4	muscle development	9.2	Wolff-Parkinson-White Syndrome	9.5
	PKA signaling	3.2	Immune_Phagocytosis	3.4	transmission of nerve impulse	9	Pre-Excitation Syndromes	9.5
	Notch Signaling Pathway	3.2	Inflammation_Protein C signaling	3.1	positive regulation of cell motility	8.3	Aortic Valve Stenosis	9.2
Skin	NF-AT signaling and leukocyte interactions	6.4	Signal transduction_WNT signaling	5	epidermis development	20.3	.Ichthyosiform Erythroderma, Congenital	14.3
	.Ganglioside Metabolism p2	4.3	Inflammation_IL-2 signaling	3.8	ectoderm development	19.6	Dermatitis, Exfoliative	10.3
	Ganglioside Metabolism p1	3.7	Apoptosis_Death Domain receptors & caspases in apoptosis	3.5	tissue development	12.9	Hyperkeratosis, Epidermolytic	9.8
	Notch Signaling Pathway	3.2	Proteolysis_Proteolysis in cell cycle and apoptosis	3.5	organ development	8	Ichthyosis	9.7
	Keratin filaments	3	Inflammation_TREM1 signaling	3.3	epithelial to mesenchymal transition	7.9	Skin Diseases	8.5
	Glutathione metabolism	3	Inflammation_IgE signaling	3.3	multicellular organismal development	6.1	.Keratosis	7.6
	Calcium signaling	3	Immune_BCR pathway	3.2	anatomical structure development	5.9	Skin Diseases, Genetic	6.8
	NFAT in immune response	2.9	Inflammation_NK cell cytotoxicity	3.1	system development	5.8	.Skin and Connective Tissue Diseases	6.6
	ICOS-ICOSL pathway in T-helper cell	2.9	Immune_TCR signaling	3.1	keratinocyte differentiation	5.7	Skin Abnormalities	6.4
	JNK pathway	2.9	Cell adhesion_Glycoconjugates	3	positive regulation of Notch signaling pathway	5.3	Skin Diseases, Eczematous	6.3
Small intestine	PKA signaling	3.3	Proteolysis_Connective tissue degradation	8	digestion	24.5	Nutrition Disorders	10.3
	PPAR regulation of lipid metabolism	3.3	Transmission of nerve impulse	3.6	cognition	18.1	Anemia, Pernicious	10.3
	Galactose metabolism	3.2	Reproduction_Feeding and Neurohormones signaling	3.4	G-protein signaling, coupled to cAMP nucleotide second messenger	11	Vitamin B 12 Deficiency	10.3
	Fructose metabolism	2.9	Response to hypoxia and oxidative stress	2.2	gamma-aminobutyric acid signaling pathway	10.1	Obesity, Morbid	9
	NTS activation of IL-8 in colonocytes	2.9	Signal Transduction_Cholecystokinin signaling	2	serotonin receptor, adenylate cyclase activating pathway	10.1	Genetic Predisposition to Disease	8.6
	Ligand-independent activation of ESR1 and ESR2	2.9	Signal transduction_Neuropeptides signaling pathways	1.8	cAMP-mediated signaling	10.7	Insulin Resistance	8.2
	CREB pathway	2.9	Chemotaxis	1.8	.G-protein signaling, adenylate cyclase activating pathway	10.4	Hyperlipidemia, Familial Combined	8
	NAD metabolism	2.6	Muscle contraction	1.7	G-protein signaling, coupled to cyclic nucleotide second messenger	9.8	.Disease Susceptibility	8
	GTP-XTP metabolism	2.5	Transport_Potassium transport	1.6	cyclic-nucleotide-mediated signaling	9.5	Body Weight	7.9
			Development_Regulation of angiogenesis	1.5	long-chain fatty acid transport	8.7	Anemia, Megaloblastic	7.8
Spinal Cord	FGF-family signaling	8.4	Cell adhesion_Platelet aggregation	3.8	inositol phosphate-mediated signaling	21.67	Classic Migraine	18.2
	Transcription factor Tubby signaling pathways	4.7	.Development_Neurogenesis in general	3.7	serotonin receptor signaling pathway	20.6	Sleep Apnea, Obstructive	15.9
	CNTF receptor signaling	3.8	Transmission of nerve impulse	3.4	serotonin receptor, phospholipase C activating pathway	17.9	Sleep Apnea Syndromes	15.5
	dGTP metabolism	3.5	Signal transduction_Neuropeptides signaling pathways	1.7	G-protein signaling, coupled to cyclic nucleotide second messenger	15.3	Irritable Bowel Syndrome	15.5
	dATP/dITP metabolism	3.2	Muscle contraction	1.6	cyclic-nucleotide-mediated signaling	14.9	.Depressive Disorder	15.5
	ATP metabolism	3.2	Proliferation_Positive regulation cell proliferation	1.5	cell-cell signaling	12.8	Depressive Disorder, Major	15.5
	ATP/ITP metabolism	2.9	Inflammation_Jak-STAT Pathway	1.5	feeding behavior	12.1	Colonic Diseases, Functional	15.5
					platelet activation
			Development_Blood vessel morphogenesis	1.3	transmission of nerve impulse	12	Anorexia Nervosa	13.7
					second-messenger-mediated signaling	11.2	Body Weight Changes	13.6
Spleen	Chemokines and adhesion	6.9	Chemotaxis	7.6	behavior	11.3	Cluster Headache	17
	VEGF signaling via VEGFR2 - generic cascades	4.1	Cell adhesion_Leucocyte chemotaxis	6.4	taxis	10.2	.Pulmonary Disease, Chronic Obstructive	14.3
	Membrane-bound ESR1: interaction with growth factors signaling	3.9	Development_Blood vessel morphogenesis	6.2	chemotaxis	10.2	Lung Diseases, Obstructive	13.6
	A2A receptor signaling	3.8	Signal transduction_Neuropeptides signaling pathways	4.5	positive regulation of blood pressure	9.9	Endometriosis	11.8
	A2B receptor: action via G-protein alpha s	3.7	Proliferation_Positive regulation cell proliferation	3.9	locomotory behavior	8.5	Diabetes Insipidus, Nephrogenic	11.6
	EDNRB signaling	3.7	Development_Regulation of angiogenesis	3.7	response to chemical stimulus	7.4	.Alkalosis	11.1
	Arginine metabolism	3.6	Signal transduction_ESR2 pathway	2.4	cell communication	7.4	Vascular Headaches	10.7
			Signal transduction_ESR1-membrane pathway	2.3	regulation of calcium ion transport	7.3		10.7
							Headache Disorders
			Inflammation_IL-2 signaling	2.1	regulation of ion transport	6.6	Spasm	10.3
			Signal Transduction_Cholecystokinin signaling	2.1	sensory perception of pain	6.6		9.8
							Diabetes Insipidus
Thymus	Regulation of Apoptosis by Mitochondrial Proteins	5.5	Apoptosis_Apoptotic mitochondria	3.8	negative regulation of survival gene product activity	6.1	Optic Nerve Injuries	8.1
			Transcription_Nuclear receptors transcriptional regulation	2.8	regulation of survival gene product activity	5.1	.Cranial Nerve Injuries	8.1
					lymph node development	5	Optic Nerve Diseases	4.9
					anti-apoptosis	3	Craniocerebral Trauma	4.5
					cell differentiation	2.9	Trauma, Nervous System	4.4
					cellular developmental process	2.9	.Cranial Nerve Diseases	4
					induction of apoptosis	2.5	Diabetes Mellitus, Type 2	2.5
					induction of programmed cell death	2.8	Diabetes Mellitus	1.9
					hemopoietic or lymphoid organ development	2.7	Stomach Neoplasms	1.9
					negative regulation of apoptosis	2.7	Stomach Diseases	1.9
Thyroid	Gap junctions	5.2	Signal transduction_Visual perception	4	thyroid hormone generation	6.2	Hypothyroidism	4.7
	Tyrosine metabolism p.2 (melanin)	5.1	Cell adhesion_Cell junctions	3.7		5.8	Cataract	4
					thyroid hormone metabolic process
					biogenic amine metabolic process	4.1	Lens Diseases	4
					amino acid derivative metabolic process	3.8	Carcinoma, Papillary	4
					hormone metabolic process	3.8	Eye Diseases	3.6
					visual perception	3.4	Exophthalmos	3.5
					sensory perception of light stimulus	3.4	Graves\' Disease	3.5
					amino acid and derivative metabolic process	2.8	Orbital Diseases	3.5
					sensory perception	2.6	Hyperthyroidism	3.4
					amine metabolic process	2.6	Goiter	3.3
Tonsil	Plasmalogen biosynthesis	4.5	Inflammation_Neutrophil activation	5.8	lactose biosynthetic process	5.8	Weight Loss	5.7
	Arachidonic acid production	4.2	Inflammation_Histamine signaling	3.4	disaccharide biosynthetic process	5.8	.Lung Diseases, Obstructive	5.3
	MIF in innate immunity response	3.9	Reproduction_Feeding and Neurohormones signaling	3.1	lactose metabolic process	5.8	.Pulmonary Disease, Chronic Obstructive	5.1
	Galactose metabolism	3.8	Proteolysis_Connective tissue degradation	1.8	platelet activating factor metabolic process	5.4	Fetal Membranes, Premature Rupture	5.1
	NF-kB signaling pathway	3.8	Apoptosis_Death Domain receptors & caspases in apoptosis	1.8	platelet activating factor biosynthetic process	5.4	Chorioamnionitis	5.1
	Gap junctions	3.8	Proteolysis_Proteolysis in cell cycle and apoptosis	1.7	glycerophospholipid catabolic process	5.1	Neuroaxonal Dystrophies	5.1
	MIF - the neuroendocrine-macrophage connector	3.6	Inflammation_IgE signaling	1.7	disaccharide metabolic process	5.1	Body Weight Changes	4.8
	Lymphotoxin-beta receptor signaling	3.5	Inflammation_MIF signaling	1.7	defense response	5	Irritable Bowel Syndrome	4.7
	Prolactin receptor signaling	3.3	Cell adhesion_Platelet aggregation	1.5	transformed cell apoptosis	4.9	Colonic Diseases, Functional	4.7
					negative regulation of fibroblast proliferation	4.9	Cervical Intraepithelial Neoplasia	4.5
Trachea	Prostaglandin 1 biosynthesis and metabolism	4.8	Development_Cartilage development	14.8	skeletal development	6.2	Exotropia	7.2
	HETE and HPETE diosynthesis and metabolism	4.6	Cell adhesion_Cell-matrix interactions	3.9	negative regulation of cell volume	6.2	Osteochondrodysplasias	6.9
	Leukotriene 4 biosynthesis and metabolism	4.5	Proteolysis_ECM remodeling	2.4	di-, tri-valent inorganic anion homeostasis	5.8	Bone Diseases	6.9
	Cell-matrix glycoconjugates	4.2	Proteolysis_Connective tissue degradation	2.1	phosphate ion homeostasis	5.8	Paraparesis, Tropical Spastic	6.1
	GDNF family signaling	4	Proteolysis_Proteolysis in cell cycle and apoptosis	2	.lipoxygenase pathway	5.5	Achondroplasia	5.8
			Cell adhesion_Glycoconjugates	1.8	.phosphate transport	5.3	Progeria	5.8
			Proliferation_Positive regulation cell proliferation	1.7	regulation of cell growth	4.9	Bone Diseases, Developmental	5.7
			Transport_Sodium transport	1.6	anion homeostasis	4.8	Carcinoma, Lobular	5.4
					superoxide release	4.8	Myelitis	5.4
					regulation of cell volume	4.7	Strabismus	5.4
Uterus	Regulation of CDC42 activity	4.5	Chemotaxis	7.6	angiotensin mediated vasodilation during regulation of blood pressure	21.4	Cicatrix, Hypertrophic	17.2
	Regulation of RAC1 activity	4.2	Development_Regulation of angiogenesis	6.5	renin-angiotensin regulation of blood vessel size	20	Glomerulonephritis	14.1
	CNTF receptor signaling	4.2	Cell adhesion_Cell-matrix interactions	6.4	brain renin-angiotensin system	19.1	Hypertrophy, Left Ventricular	13.9
	RhoA regulation pathway	4.2	Reproduction_Feeding and Neurohormones signaling	5.9	positive regulation of vasodilation	19.1	Nephritis	13.7
	cAMP signaling	4.2	Signal Transduction_Cholecystokinin signaling	4.9	regulation of blood pressure by circulatory renin-angiotensin	17.4	Reperfusion Injury	13.5
	WNT signaling pathway. Part 2	3.9	Signal transduction_Neuropeptides signaling pathways	4.5	sodium ion homeostasis	17.4	Arrhythmia, Sinus	13.5
	Cytoskeleton remodeling	3.3	Development_Skeletal muscle development	4.3	regulation of vasodilation	16.6	Coronary Disease	13
	Chemokines and adhesion	3.3	Muscle contraction	4.2	natriuresis	16.3	Cicatrix	12.7
	TGF, WNT and cytoskeletal remodeling	3.1	Cell adhesion_Leucocyte chemotaxis	3.7	endocrine process	14.5	Postoperative Complications	12.6
			Cell adhesion_Integrin-mediated cell-matrix adhesion	3.6	blood vessel remodeling	14.5	.Glomerulonephritis, IGA	12.4
