# Supplementary material for: A comprehensive functional analysis of tissue specificity of human gene expression
Source: BMC Biol. 2008 Nov 12;6:49. doi: 10.1186/1741-7007-6-49 (PMC2645369; doi:10.1186/1741-7007-6-49)
Supplement: Additional file 8 — Gene Set Enrichment Analysis for selected tissues, ontologies [file 1741-7007-6-49-S8.xls]

## Sheet: testis_disease
NAME	GS<br> follow link to MSigDB	GS DETAILS	SIZE	ES	NES	NOM p-val	FDR q-val	FWER p-val	RANK AT MAX	LEADING EDGE
OLIGOSPERMIA	OLIGOSPERMIA	Details ...	16	0.745038	2.28241	0	0	0	1237	tags=69%, list=7%, signal=74%
INFERTILITY	INFERTILITY	Details ...	46	0.50204	2.02596	0	0.00831912	0.04	1819	tags=39%, list=10%, signal=43%
INFERTILITY, MALE	INFERTILITY, MALE	Details ...	17	0.545614	1.69596	0.04	0.0514793	0.32	1237	tags=35%, list=7%, signal=38%
HERPES ZOSTER	HERPES ZOSTER	Details ...	23	0.470541	1.65507	0	0.0594419	0.44	634	tags=26%, list=3%, signal=27%
ALCOHOLISM	ALCOHOLISM	Details ...	20	0.399191	1.35427	0.129032	0.427654	0.99	2491	tags=35%, list=14%, signal=40%
MACHADO-JOSEPH DISEASE	MACHADO-JOSEPH DISEASE	Details ...	16	0.403963	1.34379	0.09375	0.374459	0.99	3368	tags=44%, list=18%, signal=54%
ANXIETY	ANXIETY	Details ...	17	0.414243	1.3285	0.0769231	0.355872	0.99	2212	tags=35%, list=12%, signal=40%
ARRHYTHMIA	ARRHYTHMIA	Details ...	16	0.403015	1.23028	0.266667	0.5278	1	4270	tags=56%, list=23%, signal=73%
BIPOLAR DISORDER	BIPOLAR DISORDER	Details ...	35	0.303755	1.21442	0.153846	0.514574	1	3778	tags=34%, list=21%, signal=43%
RETINITIS	RETINITIS	Details ...	51	0.277837	1.18807	0.103448	0.530363	1	2623	tags=20%, list=14%, signal=23%
WEIGHT GAIN	WEIGHT GAIN	Details ...	17	0.37422	1.15356	0.25	0.588261	1	1084	tags=18%, list=6%, signal=19%
SARCOIDOSIS	SARCOIDOSIS	Details ...	27	0.326718	1.10933	0.25	0.676663	1	1151	tags=19%, list=6%, signal=20%
ANOREXIA	ANOREXIA	Details ...	30	0.291362	1.09861	0.3	0.660438	1	2446	tags=20%, list=13%, signal=23%
RETINITIS PIGMENTOSA	RETINITIS PIGMENTOSA	Details ...	46	0.258896	1.02356	0.384615	0.878662	1	2782	tags=17%, list=15%, signal=20%
LEPROSY	LEPROSY	Details ...	15	0.338407	1.02229	0.5	0.824661	1	361	tags=13%, list=2%, signal=14%
MIGRAINE	MIGRAINE	Details ...	25	0.300021	1.00198	0.459459	0.843319	1	3402	tags=36%, list=19%, signal=44%
PEMPHIGOID, BULLOUS	PEMPHIGOID, BULLOUS	Details ...	16	0.289303	0.945063	0.571429	0.995325	1	1179	tags=13%, list=6%, signal=13%
DEPRESSION	DEPRESSION	Details ...	45	0.231452	0.937125	0.666667	0.966662	1	1323	tags=11%, list=7%, signal=12%
SPINOCEREBELLAR ATAXIAS	SPINOCEREBELLAR ATAXIAS	Details ...	27	0.253342	0.927139	0.619048	0.944768	1	3645	tags=33%, list=20%, signal=42%
PAIN	PAIN	Details ...	30	0.220088	0.846671	0.793103	1	1	667	tags=10%, list=4%, signal=10%
DERMATITIS	DERMATITIS		42	0.212775	0.839475	0.8125	1	1	2387	tags=17%, list=13%, signal=19%
DYSKINESIAS	DYSKINESIAS		26	0.224807	0.819561	0.8	1	1	2536	tags=23%, list=14%, signal=27%
DERMATITIS, ATOPIC	DERMATITIS, ATOPIC		43	0.208698	0.786833	0.791667	1	1	2387	tags=16%, list=13%, signal=19%
SARCOMA, SYNOVIAL	SARCOMA, SYNOVIAL		19	0.236311	0.78211	0.766667	1	1	1499	tags=21%, list=8%, signal=23%
HEARING LOSS	HEARING LOSS		40	0.208803	0.761143	0.866667	1	1	3402	tags=28%, list=19%, signal=34%
CATARACT	CATARACT		36	0.185276	0.721817	0.925926	1	1	2570	tags=19%, list=14%, signal=23%
RETINAL DEGENERATION	RETINAL DEGENERATION		21	0.20771	0.720428	0.911765	1	1	2782	tags=24%, list=15%, signal=28%
CARDIOMEGALY	CARDIOMEGALY		16	0.215995	0.671072	0.92	1	1	3243	tags=38%, list=18%, signal=45%
CEREBELLAR ATAXIA	CEREBELLAR ATAXIA		22	0.195463	0.624584	0.96875	1	1	1932	tags=14%, list=11%, signal=15%
ECTODERMAL DYSPLASIA	ECTODERMAL DYSPLASIA		17	0.167816	0.538591	1	0.994974	1	2745	tags=18%, list=15%, signal=21%

## Sheet: testis_gg
GSEA enrichment analysis
NAME	GS<br> follow link to MSigDB	GS DETAILS	SIZE	ES	NES	NOM p-val	FDR q-val	FWER p-val	RANK AT MAX	LEADING EDGE
SPERMATOGENESIS	SPERMATOGENESIS	Details ...	171	0.576953	3.01766	0	0	0	2392	tags=43%, list=13%, signal=49%
FERTILIZATION (SENSU METAZOA)	FERTILIZATION (SENSU METAZOA)	Details ...	18	0.63591	2.14073	0	0.00688747	0.03	2049	tags=39%, list=11%, signal=44%
MALE GONAD DEVELOPMENT	MALE GONAD DEVELOPMENT	Details ...	19	0.601929	2.02094	0	0.00945192	0.06	2318	tags=53%, list=13%, signal=60%
SPERMATID DEVELOPMENT	SPERMATID DEVELOPMENT	Details ...	25	0.585474	1.95941	0	0.0133614	0.1	1373	tags=44%, list=7%, signal=47%
DEFENSE RESPONSE TO BACTERIUM	DEFENSE RESPONSE TO BACTERIUM	Details ...	29	0.484373	1.74954	0	0.0436056	0.4	2808	tags=34%, list=15%, signal=41%
MEIOSIS	MEIOSIS	Details ...	23	0.438362	1.60797	0	0.105112	0.75	1554	tags=35%, list=8%, signal=38%
TRANSCRIPTION, DNA-DEPENDENT	TRANSCRIPTION, DNA-DEPENDENT	Details ...	15	0.495619	1.54562	0	0.144448	0.87	1237	tags=27%, list=7%, signal=29%
STEROID BIOSYNTHETIC PROCESS	STEROID BIOSYNTHETIC PROCESS	Details ...	15	0.463787	1.53272	0.0666667	0.137502	0.88	2370	tags=47%, list=13%, signal=54%
OVARIAN FOLLICLE DEVELOPMENT	OVARIAN FOLLICLE DEVELOPMENT	Details ...	16	0.475476	1.37025	0.0833333	0.332997	1	1554	tags=38%, list=8%, signal=41%
NEUROTRANSMITTER SECRETION	NEUROTRANSMITTER SECRETION	Details ...	31	0.317656	1.32651	0.0833333	0.377939	1	2477	tags=26%, list=13%, signal=30%
CALCIUM-DEPENDENT CELL-CELL ADHESION	CALCIUM-DEPENDENT CELL-CELL ADHESION	Details ...	23	0.387038	1.31081	0.0909091	0.373603	1	3190	tags=35%, list=17%, signal=42%
REGULATION OF NEUROTRANSMITTER SECRETION	REGULATION OF NEUROTRANSMITTER SECRETION	Details ...	17	0.407015	1.29401	0.129032	0.37961	1	3859	tags=53%, list=21%, signal=67%
MRNA EXPORT FROM NUCLEUS	MRNA EXPORT FROM NUCLEUS	Details ...	22	0.36324	1.27594	0.16129	0.384722	1	2516	tags=36%, list=14%, signal=42%
PHOSPHORYLATION	PHOSPHORYLATION	Details ...	17	0.381618	1.26429	0.1	0.386309	1	1448	tags=24%, list=8%, signal=26%
EYE DEVELOPMENT (SENSU MAMMALIA)	EYE DEVELOPMENT (SENSU MAMMALIA)	Details ...	34	0.333871	1.22212	0.103448	0.448797	1	1165	tags=18%, list=6%, signal=19%
MEIOTIC RECOMBINATION	MEIOTIC RECOMBINATION	Details ...	23	0.330634	1.20116	0.25	0.471847	1	2539	tags=35%, list=14%, signal=40%
NEGATIVE REGULATION OF ANGIOGENESIS	NEGATIVE REGULATION OF ANGIOGENESIS	Details ...	18	0.334283	1.1838	0.166667	0.488341	1	2674	tags=28%, list=15%, signal=32%
MICROTUBULE-BASED MOVEMENT	MICROTUBULE-BASED MOVEMENT	Details ...	20	0.31856	1.1464	0.272727	0.556203	1	979	tags=15%, list=5%, signal=16%
REGULATION OF HEART CONTRACTION	REGULATION OF HEART CONTRACTION	Details ...	39	0.293101	1.11954	0.111111	0.600358	1	3870	tags=33%, list=21%, signal=42%
G-PROTEIN SIGNALING, COUPLED TO CAMP NUCLEOTIDE SECOND MESSENGER	G-PROTEIN SIGNALING, COUPLED TO CAMP NUCLEOTIDE SECOND MESSENGER	Details ...	29	0.285208	1.08584	0.321429	0.672397	1	13148	tags=100%, list=72%, signal=351%
WATER TRANSPORT	WATER TRANSPORT		17	0.344318	1.0852	0.344828	0.641913	1	1009	tags=18%, list=5%, signal=19%
G-PROTEIN SIGNALING, ADENYLATE CYCLASE INHIBITING PATHWAY	G-PROTEIN SIGNALING, ADENYLATE CYCLASE INHIBITING PATHWAY		17	0.350752	1.05328	0.382353	0.705623	1	2089	tags=18%, list=11%, signal=20%
POTASSIUM ION TRANSPORT	POTASSIUM ION TRANSPORT		83	0.242277	1.0147	0.428571	0.812361	1	3823	tags=29%, list=21%, signal=36%
DORSAL/VENTRAL PATTERN FORMATION	DORSAL/VENTRAL PATTERN FORMATION		27	0.274814	0.992207	0.4	0.85515	1	1716	tags=19%, list=9%, signal=20%
GERM CELL DEVELOPMENT	GERM CELL DEVELOPMENT		24	0.279181	0.962478	0.615385	0.915833	1	2794	tags=33%, list=15%, signal=39%
HINDBRAIN DEVELOPMENT	HINDBRAIN DEVELOPMENT		19	0.284423	0.94931	0.5	0.924963	1	4017	tags=42%, list=22%, signal=54%
PROTEIN LOCALIZATION	PROTEIN LOCALIZATION		25	0.259381	0.949149	0.5	0.890879	1	747	tags=12%, list=4%, signal=12%
SYNAPTIC TRANSMISSION	SYNAPTIC TRANSMISSION		209	0.178622	0.94315	0.6	0.878338	1	3855	tags=28%, list=21%, signal=35%
VISUAL PERCEPTION	VISUAL PERCEPTION		128	0.184863	0.939738	0.6	0.858012	1	2968	tags=19%, list=16%, signal=22%
MUSCLE CONTRACTION	MUSCLE CONTRACTION		108	0.182126	0.920838	0.6	0.887283	1	2783	tags=18%, list=15%, signal=21%
PHOSPHOLIPID METABOLIC PROCESS	PHOSPHOLIPID METABOLIC PROCESS		20	0.250262	0.91592	0.708333	0.872821	1	1729	tags=20%, list=9%, signal=22%
PHOTOTRANSDUCTION	PHOTOTRANSDUCTION		20	0.260842	0.874816	0.64	0.957928	1	3079	tags=25%, list=17%, signal=30%
RECEPTOR-MEDIATED ENDOCYTOSIS	RECEPTOR-MEDIATED ENDOCYTOSIS		50	0.200739	0.872147	0.833333	0.934549	1	1456	tags=14%, list=8%, signal=15%
NEUROTRANSMITTER TRANSPORT	NEUROTRANSMITTER TRANSPORT		15	0.268689	0.850149	0.75	0.954598	1	824	tags=13%, list=4%, signal=14%
NATURAL KILLER CELL ACTIVATION	NATURAL KILLER CELL ACTIVATION		15	0.271544	0.819296	0.771429	0.989099	1	13395	tags=100%, list=73%, signal=368%
DETERMINATION OF LEFT/RIGHT SYMMETRY	DETERMINATION OF LEFT/RIGHT SYMMETRY		22	0.23467	0.79364	0.742857	1	1	2117	tags=23%, list=12%, signal=26%
FEMALE GAMETE GENERATION	FEMALE GAMETE GENERATION		24	0.248558	0.787127	0.826087	0.995919	1	1554	tags=17%, list=8%, signal=18%
BEHAVIOR	BEHAVIOR		27	0.225682	0.773136	0.826087	0.988796	1	3199	tags=22%, list=17%, signal=27%
SMOOTH MUSCLE CONTRACTION	SMOOTH MUSCLE CONTRACTION		25	0.20156	0.68374	0.909091	1	1	620	tags=8%, list=3%, signal=8%
PROTEIN IMPORT INTO NUCLEUS	PROTEIN IMPORT INTO NUCLEUS		19	0.218981	0.665242	0.862069	1	1	2054	tags=26%, list=11%, signal=30%
SENSORY PERCEPTION OF PAIN	SENSORY PERCEPTION OF PAIN		26	0.173265	0.618079	1	1	1	1492	tags=8%, list=8%, signal=8%
G-PROTEIN SIGNALING, COUPLED TO CYCLIC NUCLEOTIDE SECOND MESSENGER	G-PROTEIN SIGNALING, COUPLED TO CYCLIC NUCLEOTIDE SECOND MESSENGER		41	0.162357	0.602448	0.954545	1	1	3511	tags=20%, list=19%, signal=24%
NLS-BEARING SUBSTRATE IMPORT INTO NUCLEUS	NLS-BEARING SUBSTRATE IMPORT INTO NUCLEUS		17	0.143312	0.484671	1	1	1	4015	tags=35%, list=22%, signal=45%
SODIUM ION TRANSPORT	SODIUM ION TRANSPORT		43	0.119421	0.466848	1	0.999369	1	2345	tags=9%, list=13%, signal=11%

## Sheet: testis_go
NAME	GS<br> follow link to MSigDB	GS DETAILS	SIZE	ES	NES	NOM p-val	FDR q-val	FWER p-val	RANK AT MAX	LEADING EDGE
SPERMATOGENESIS	SPERMATOGENESIS	Details ...	171	0.576953	3.01766	0	0	0	2392	tags=43%, list=13%, signal=49%
FERTILIZATION (SENSU METAZOA)	FERTILIZATION (SENSU METAZOA)	Details ...	18	0.63591	2.14073	0	0.00688747	0.03	2049	tags=39%, list=11%, signal=44%
MALE GONAD DEVELOPMENT	MALE GONAD DEVELOPMENT	Details ...	19	0.601929	2.02094	0	0.00945192	0.06	2318	tags=53%, list=13%, signal=60%
SPERMATID DEVELOPMENT	SPERMATID DEVELOPMENT	Details ...	25	0.585474	1.95941	0	0.0133614	0.1	1373	tags=44%, list=7%, signal=47%
DEFENSE RESPONSE TO BACTERIUM	DEFENSE RESPONSE TO BACTERIUM	Details ...	29	0.484373	1.74954	0	0.0436056	0.4	2808	tags=34%, list=15%, signal=41%
MEIOSIS	MEIOSIS	Details ...	23	0.438362	1.60797	0	0.105112	0.75	1554	tags=35%, list=8%, signal=38%
TRANSCRIPTION, DNA-DEPENDENT	TRANSCRIPTION, DNA-DEPENDENT	Details ...	15	0.495619	1.54562	0	0.144448	0.87	1237	tags=27%, list=7%, signal=29%
STEROID BIOSYNTHETIC PROCESS	STEROID BIOSYNTHETIC PROCESS	Details ...	15	0.463787	1.53272	0.0666667	0.137502	0.88	2370	tags=47%, list=13%, signal=54%
OVARIAN FOLLICLE DEVELOPMENT	OVARIAN FOLLICLE DEVELOPMENT	Details ...	16	0.475476	1.37025	0.0833333	0.332997	1	1554	tags=38%, list=8%, signal=41%
NEUROTRANSMITTER SECRETION	NEUROTRANSMITTER SECRETION	Details ...	31	0.317656	1.32651	0.0833333	0.377939	1	2477	tags=26%, list=13%, signal=30%
CALCIUM-DEPENDENT CELL-CELL ADHESION	CALCIUM-DEPENDENT CELL-CELL ADHESION	Details ...	23	0.387038	1.31081	0.0909091	0.373603	1	3190	tags=35%, list=17%, signal=42%
REGULATION OF NEUROTRANSMITTER SECRETION	REGULATION OF NEUROTRANSMITTER SECRETION	Details ...	17	0.407015	1.29401	0.129032	0.37961	1	3859	tags=53%, list=21%, signal=67%
MRNA EXPORT FROM NUCLEUS	MRNA EXPORT FROM NUCLEUS	Details ...	22	0.36324	1.27594	0.16129	0.384722	1	2516	tags=36%, list=14%, signal=42%
PHOSPHORYLATION	PHOSPHORYLATION	Details ...	17	0.381618	1.26429	0.1	0.386309	1	1448	tags=24%, list=8%, signal=26%
EYE DEVELOPMENT (SENSU MAMMALIA)	EYE DEVELOPMENT (SENSU MAMMALIA)	Details ...	34	0.333871	1.22212	0.103448	0.448797	1	1165	tags=18%, list=6%, signal=19%
MEIOTIC RECOMBINATION	MEIOTIC RECOMBINATION	Details ...	23	0.330634	1.20116	0.25	0.471847	1	2539	tags=35%, list=14%, signal=40%
NEGATIVE REGULATION OF ANGIOGENESIS	NEGATIVE REGULATION OF ANGIOGENESIS	Details ...	18	0.334283	1.1838	0.166667	0.488341	1	2674	tags=28%, list=15%, signal=32%
MICROTUBULE-BASED MOVEMENT	MICROTUBULE-BASED MOVEMENT	Details ...	20	0.31856	1.1464	0.272727	0.556203	1	979	tags=15%, list=5%, signal=16%
REGULATION OF HEART CONTRACTION	REGULATION OF HEART CONTRACTION	Details ...	39	0.293101	1.11954	0.111111	0.600358	1	3870	tags=33%, list=21%, signal=42%
G-PROTEIN SIGNALING, COUPLED TO CAMP NUCLEOTIDE SECOND MESSENGER	G-PROTEIN SIGNALING, COUPLED TO CAMP NUCLEOTIDE SECOND MESSENGER	Details ...	29	0.285208	1.08584	0.321429	0.672397	1	13148	tags=100%, list=72%, signal=351%
WATER TRANSPORT	WATER TRANSPORT		17	0.344318	1.0852	0.344828	0.641913	1	1009	tags=18%, list=5%, signal=19%
G-PROTEIN SIGNALING, ADENYLATE CYCLASE INHIBITING PATHWAY	G-PROTEIN SIGNALING, ADENYLATE CYCLASE INHIBITING PATHWAY		17	0.350752	1.05328	0.382353	0.705623	1	2089	tags=18%, list=11%, signal=20%
POTASSIUM ION TRANSPORT	POTASSIUM ION TRANSPORT		83	0.242277	1.0147	0.428571	0.812361	1	3823	tags=29%, list=21%, signal=36%
DORSAL/VENTRAL PATTERN FORMATION	DORSAL/VENTRAL PATTERN FORMATION		27	0.274814	0.992207	0.4	0.85515	1	1716	tags=19%, list=9%, signal=20%
GERM CELL DEVELOPMENT	GERM CELL DEVELOPMENT		24	0.279181	0.962478	0.615385	0.915833	1	2794	tags=33%, list=15%, signal=39%
HINDBRAIN DEVELOPMENT	HINDBRAIN DEVELOPMENT		19	0.284423	0.94931	0.5	0.924963	1	4017	tags=42%, list=22%, signal=54%
PROTEIN LOCALIZATION	PROTEIN LOCALIZATION		25	0.259381	0.949149	0.5	0.890879	1	747	tags=12%, list=4%, signal=12%
SYNAPTIC TRANSMISSION	SYNAPTIC TRANSMISSION		209	0.178622	0.94315	0.6	0.878338	1	3855	tags=28%, list=21%, signal=35%
VISUAL PERCEPTION	VISUAL PERCEPTION		128	0.184863	0.939738	0.6	0.858012	1	2968	tags=19%, list=16%, signal=22%
MUSCLE CONTRACTION	MUSCLE CONTRACTION		108	0.182126	0.920838	0.6	0.887283	1	2783	tags=18%, list=15%, signal=21%
PHOSPHOLIPID METABOLIC PROCESS	PHOSPHOLIPID METABOLIC PROCESS		20	0.250262	0.91592	0.708333	0.872821	1	1729	tags=20%, list=9%, signal=22%
PHOTOTRANSDUCTION	PHOTOTRANSDUCTION		20	0.260842	0.874816	0.64	0.957928	1	3079	tags=25%, list=17%, signal=30%
RECEPTOR-MEDIATED ENDOCYTOSIS	RECEPTOR-MEDIATED ENDOCYTOSIS		50	0.200739	0.872147	0.833333	0.934549	1	1456	tags=14%, list=8%, signal=15%
NEUROTRANSMITTER TRANSPORT	NEUROTRANSMITTER TRANSPORT		15	0.268689	0.850149	0.75	0.954598	1	824	tags=13%, list=4%, signal=14%
NATURAL KILLER CELL ACTIVATION	NATURAL KILLER CELL ACTIVATION		15	0.271544	0.819296	0.771429	0.989099	1	13395	tags=100%, list=73%, signal=368%
DETERMINATION OF LEFT/RIGHT SYMMETRY	DETERMINATION OF LEFT/RIGHT SYMMETRY		22	0.23467	0.79364	0.742857	1	1	2117	tags=23%, list=12%, signal=26%
FEMALE GAMETE GENERATION	FEMALE GAMETE GENERATION		24	0.248558	0.787127	0.826087	0.995919	1	1554	tags=17%, list=8%, signal=18%
BEHAVIOR	BEHAVIOR		27	0.225682	0.773136	0.826087	0.988796	1	3199	tags=22%, list=17%, signal=27%
SMOOTH MUSCLE CONTRACTION	SMOOTH MUSCLE CONTRACTION		25	0.20156	0.68374	0.909091	1	1	620	tags=8%, list=3%, signal=8%
PROTEIN IMPORT INTO NUCLEUS	PROTEIN IMPORT INTO NUCLEUS		19	0.218981	0.665242	0.862069	1	1	2054	tags=26%, list=11%, signal=30%
SENSORY PERCEPTION OF PAIN	SENSORY PERCEPTION OF PAIN		26	0.173265	0.618079	1	1	1	1492	tags=8%, list=8%, signal=8%
G-PROTEIN SIGNALING, COUPLED TO CYCLIC NUCLEOTIDE SECOND MESSENGER	G-PROTEIN SIGNALING, COUPLED TO CYCLIC NUCLEOTIDE SECOND MESSENGER		41	0.162357	0.602448	0.954545	1	1	3511	tags=20%, list=19%, signal=24%
NLS-BEARING SUBSTRATE IMPORT INTO NUCLEUS	NLS-BEARING SUBSTRATE IMPORT INTO NUCLEUS		17	0.143312	0.484671	1	1	1	4015	tags=35%, list=22%, signal=45%
SODIUM ION TRANSPORT	SODIUM ION TRANSPORT		43	0.119421	0.466848	1	0.999369	1	2345	tags=9%, list=13%, signal=11%

## Sheet: retina_disease
NAME	GS<br> follow link to MSigDB	GS DETAILS	SIZE	ES	NES	NOM p-val	FDR q-val	FWER p-val	RANK AT MAX	LEADING EDGE
RETINITIS PIGMENTOSA	RETINITIS PIGMENTOSA	Details ...	46	0.724598	2.6894	0	0	0	1363	tags=50%, list=7%, signal=54%
RETINITIS	RETINITIS	Details ...	51	0.654569	2.52148	0	0	0	2410	tags=51%, list=13%, signal=59%
CATARACT	CATARACT	Details ...	36	0.631144	2.33169	0	0	0	2602	tags=50%, list=14%, signal=58%
RETINAL DEGENERATION	RETINAL DEGENERATION	Details ...	21	0.634148	2.14526	0	0	0	579	tags=33%, list=3%, signal=34%
BLINDNESS	BLINDNESS	Details ...	15	0.749671	2.12983	0.0208333	0.00227068	0.01	2096	tags=67%, list=11%, signal=75%
SCHIZOPHRENIA	SCHIZOPHRENIA	Details ...	201	0.430776	2.12482	0	0.00189223	0.01	3592	tags=37%, list=20%, signal=45%
FEVER	FEVER	Details ...	19	0.697619	2.10234	0	0.00162191	0.01	1231	tags=37%, list=7%, signal=39%
DERMATITIS	DERMATITIS	Details ...	42	0.541999	1.96738	0	0.0115922	0.08	3355	tags=43%, list=18%, signal=52%
HYPERTENSION	HYPERTENSION	Details ...	143	0.392741	1.91393	0	0.0116252	0.09	3610	tags=38%, list=20%, signal=47%
ARTHRITIS, JUVENILE RHEUMATOID	ARTHRITIS, JUVENILE RHEUMATOID	Details ...	22	0.619117	1.90879	0	0.0104627	0.09	1093	tags=36%, list=6%, signal=39%
DERMATITIS, ATOPIC	DERMATITIS, ATOPIC	Details ...	43	0.54592	1.86702	0	0.0136052	0.12	3355	tags=44%, list=18%, signal=54%
LEPROSY	LEPROSY	Details ...	15	0.673967	1.85273	0	0.0124714	0.12	3768	tags=67%, list=20%, signal=84%
CARDIOMYOPATHIES	CARDIOMYOPATHIES	Details ...	70	0.445946	1.82727	0	0.015026	0.15	3667	tags=40%, list=20%, signal=50%
ILLNESS	ILLNESS	Details ...	16	0.614003	1.82574	0	0.0146966	0.16	2283	tags=38%, list=12%, signal=43%
HEARING LOSS	HEARING LOSS	Details ...	40	0.51896	1.77618	0	0.0223382	0.24	4075	tags=40%, list=22%, signal=51%
CARDIOMYOPATHY, HYPERTROPHIC	CARDIOMYOPATHY, HYPERTROPHIC	Details ...	23	0.56867	1.77157	0	0.0236759	0.27	2352	tags=39%, list=13%, signal=45%
OSTEOCHONDRODYSPLASIAS	OSTEOCHONDRODYSPLASIAS	Details ...	18	0.60295	1.73891	0	0.0356685	0.41	2061	tags=39%, list=11%, signal=44%
SEIZURES	SEIZURES	Details ...	38	0.490047	1.73528	0	0.0343322	0.42	2034	tags=29%, list=11%, signal=32%
SARCOIDOSIS	SARCOIDOSIS	Details ...	27	0.523313	1.72798	0	0.0362231	0.45	4625	tags=48%, list=25%, signal=64%
EPILEPSY	EPILEPSY	Details ...	88	0.391789	1.70438	0	0.0401816	0.51	3513	tags=33%, list=19%, signal=41%
DEPRESSION	DEPRESSION		45	0.470139	1.70163	0.0243902	0.0382682	0.51	3032	tags=38%, list=16%, signal=45%
DIABETES MELLITUS	DIABETES MELLITUS		99	0.385507	1.69943	0	0.0365287	0.51	3062	tags=32%, list=17%, signal=39%
MULTIPLE SCLEROSIS	MULTIPLE SCLEROSIS		111	0.388645	1.69864	0	0.0364394	0.51	3112	tags=32%, list=17%, signal=39%
ARRHYTHMIA	ARRHYTHMIA		16	0.573324	1.69436	0	0.0358519	0.53	4625	tags=63%, list=25%, signal=83%
DIABETES MELLITUS, TYPE 1	DIABETES MELLITUS, TYPE 1		76	0.412912	1.68696	0	0.0361843	0.56	3117	tags=38%, list=17%, signal=46%
DIABETIC ANGIOPATHIES	DIABETIC ANGIOPATHIES		23	0.548116	1.65754	0	0.0478257	0.68	2640	tags=39%, list=14%, signal=46%
PAIN	PAIN		30	0.476989	1.64412	0.0222222	0.0525326	0.73	3564	tags=37%, list=19%, signal=45%
ANOREXIA	ANOREXIA		30	0.47745	1.62124	0.0212766	0.0577241	0.77	4744	tags=50%, list=26%, signal=67%
NEPHRITIS	NEPHRITIS		18	0.514451	1.61039	0.0208333	0.0593136	0.78	4688	tags=61%, list=26%, signal=82%
ASTHMA	ASTHMA		146	0.34449	1.60923	0	0.0580884	0.78	3355	tags=32%, list=18%, signal=39%
ALCOHOLISM	ALCOHOLISM		20	0.526551	1.60579	0.0217391	0.0565921	0.78	2033	tags=35%, list=11%, signal=39%
HYPOGLYCEMIA	HYPOGLYCEMIA		15	0.549528	1.5949	0.0384615	0.0602613	0.79	4779	tags=60%, list=26%, signal=81%
ATROPHY	ATROPHY		48	0.411857	1.58512	0	0.0634483	0.82	3023	tags=38%, list=16%, signal=45%
AMYOTROPHIC LATERAL SCLEROSIS	AMYOTROPHIC LATERAL SCLEROSIS		83	0.361509	1.57312	0	0.0684281	0.85	3385	tags=30%, list=18%, signal=37%
CARDIOMYOPATHY, DILATED	CARDIOMYOPATHY, DILATED		32	0.444345	1.56525	0.0232558	0.0698628	0.89	3667	tags=41%, list=20%, signal=51%
ARTHRITIS, RHEUMATOID	ARTHRITIS, RHEUMATOID		254	0.309446	1.56195	0	0.0697891	0.9	3351	tags=30%, list=18%, signal=36%
SARCOMA, KAPOSI	SARCOMA, KAPOSI		19	0.537795	1.5541	0	0.0742141	0.93	2107	tags=47%, list=11%, signal=53%
INFLAMMATION	INFLAMMATION		274	0.300125	1.5531	0	0.0734437	0.93	2473	tags=23%, list=13%, signal=26%
MUSCULAR DYSTROPHY, DUCHENNE	MUSCULAR DYSTROPHY, DUCHENNE		17	0.522496	1.55153	0.0444444	0.0722231	0.93	1799	tags=35%, list=10%, signal=39%
SPONDYLITIS, ANKYLOSING	SPONDYLITIS, ANKYLOSING		17	0.526985	1.54853	0.027027	0.071615	0.93	3833	tags=47%, list=21%, signal=59%
EDEMA	EDEMA		16	0.520754	1.54221	0	0.0741172	0.94	1177	tags=31%, list=6%, signal=33%
PARKINSON DISEASE	PARKINSON DISEASE		89	0.359891	1.5388	0	0.0737389	0.94	3525	tags=37%, list=19%, signal=46%
OBESITY, MORBID	OBESITY, MORBID		43	0.400447	1.53713	0	0.0722731	0.94	2771	tags=28%, list=15%, signal=33%
DIABETES MELLITUS, TYPE 2	DIABETES MELLITUS, TYPE 2		186	0.315094	1.51858	0	0.0822367	0.96	2292	tags=22%, list=12%, signal=25%
MUSCULAR DISEASES	MUSCULAR DISEASES		51	0.422371	1.50236	0.0810811	0.0925362	0.96	3354	tags=33%, list=18%, signal=41%
WEIGHT GAIN	WEIGHT GAIN		17	0.521759	1.48386	0.04	0.0995398	0.97	2640	tags=35%, list=14%, signal=41%
ARTHRITIS	ARTHRITIS		183	0.311405	1.47704	0	0.102149	0.97	2684	tags=26%, list=15%, signal=30%
POLYCYSTIC KIDNEY, AUTOSOMAL DOMINANT	POLYCYSTIC KIDNEY, AUTOSOMAL DOMINANT		22	0.495941	1.46665	0.125	0.10809	0.99	1426	tags=36%, list=8%, signal=39%
BONE RESORPTION	BONE RESORPTION		16	0.484386	1.45567	0.0434783	0.116321	0.99	921	tags=25%, list=5%, signal=26%
DEMENTIA	DEMENTIA		49	0.388395	1.45525	0.0222222	0.11422	0.99	4075	tags=41%, list=22%, signal=52%
EPILEPSY, TEMPORAL LOBE	EPILEPSY, TEMPORAL LOBE		19	0.465805	1.454	0.0652174	0.113588	0.99	3426	tags=47%, list=19%, signal=58%
KIDNEY FAILURE	KIDNEY FAILURE		33	0.397639	1.43468	0.0465116	0.127568	1	4625	tags=48%, list=25%, signal=65%
HEPATITIS, CHRONIC, DRUG-INDUCED	HEPATITIS, CHRONIC, DRUG-INDUCED		17	0.481802	1.43182	0.0465116	0.127381	1	161	tags=18%, list=1%, signal=18%
SCLEROSIS	SCLEROSIS		159	0.305108	1.42332	0	0.132915	1	3123	tags=26%, list=17%, signal=32%
OSTEOARTHRITIS	OSTEOARTHRITIS		34	0.412425	1.41289	0.0810811	0.14023	1	3478	tags=47%, list=19%, signal=58%
KIDNEY FAILURE, CHRONIC	KIDNEY FAILURE, CHRONIC		31	0.39029	1.41123	0.111111	0.138969	1	3032	tags=39%, list=16%, signal=46%
ANXIETY	ANXIETY		17	0.480648	1.40564	0.0638298	0.143362	1	1379	tags=29%, list=8%, signal=32%
HEPATITIS, CHRONIC	HEPATITIS, CHRONIC		50	0.351472	1.39009	0.0465116	0.1546	1	3023	tags=32%, list=16%, signal=38%
CARCINOID TUMOR	CARCINOID TUMOR		15	0.478217	1.382	0.2	0.158377	1	1137	tags=20%, list=6%, signal=21%
HIV INFECTIONS	HIV INFECTIONS		27	0.418551	1.38133	0.0487805	0.156311	1	2816	tags=37%, list=15%, signal=44%
VASCULAR DISEASES	VASCULAR DISEASES		16	0.456239	1.38007	0.0869565	0.155258	1	1891	tags=44%, list=10%, signal=49%
LIVER DISEASES	LIVER DISEASES		40	0.380373	1.37295	0.05	0.158844	1	1371	tags=25%, list=7%, signal=27%
LUPUS NEPHRITIS	LUPUS NEPHRITIS		17	0.471734	1.37053	0.130435	0.15805	1	3032	tags=35%, list=16%, signal=42%
THYROIDITIS, AUTOIMMUNE	THYROIDITIS, AUTOIMMUNE		17	0.467559	1.3512	0.0980392	0.172318	1	3318	tags=59%, list=18%, signal=72%
PULMONARY DISEASE, CHRONIC OBSTRUCTIVE	PULMONARY DISEASE, CHRONIC OBSTRUCTIVE		33	0.376849	1.34258	0.0731707	0.180617	1	2168	tags=33%, list=12%, signal=38%
GRAFT VS HOST DISEASE	GRAFT VS HOST DISEASE		20	0.428321	1.33956	0.152174	0.181084	1	3047	tags=40%, list=17%, signal=48%
ARTERIOSCLEROSIS	ARTERIOSCLEROSIS		177	0.275756	1.33599	0.0263158	0.183325	1	2181	tags=25%, list=12%, signal=28%
GLAUCOMA	GLAUCOMA		77	0.30593	1.3317	0.0227273	0.185287	1	3385	tags=30%, list=18%, signal=36%
MUCOCUTANEOUS LYMPH NODE SYNDROME	MUCOCUTANEOUS LYMPH NODE SYNDROME		16	0.49233	1.32458	0.121951	0.189627	1	2750	tags=44%, list=15%, signal=51%
INFLUENZA	INFLUENZA		34	0.379816	1.32035	0.146341	0.191028	1	3643	tags=38%, list=20%, signal=48%
SEPSIS	SEPSIS		25	0.410752	1.31817	0.125	0.190916	1	3032	tags=40%, list=16%, signal=48%
CROHN DISEASE	CROHN DISEASE		48	0.352888	1.31127	0.113636	0.195841	1	3403	tags=33%, list=19%, signal=41%
GENETIC PREDISPOSITION TO DISEASE	GENETIC PREDISPOSITION TO DISEASE		108	0.278161	1.3015	0.0571429	0.203149	1	3355	tags=30%, list=18%, signal=36%
BIPOLAR DISORDER	BIPOLAR DISORDER		35	0.361215	1.2992	0.153846	0.20431	1	3023	tags=26%, list=16%, signal=31%
MENTAL RETARDATION, X-LINKED	MENTAL RETARDATION, X-LINKED		18	0.421174	1.29307	0.0816327	0.208278	1	2251	tags=39%, list=12%, signal=44%
HYPERINSULINISM	HYPERINSULINISM		19	0.413855	1.28046	0.173913	0.221048	1	3958	tags=37%, list=22%, signal=47%
OLIGOSPERMIA	OLIGOSPERMIA		16	0.44462	1.27305	0.194444	0.229668	1	161	tags=19%, list=1%, signal=19%
CHOLESTASIS	CHOLESTASIS		22	0.38394	1.26512	0.135135	0.237413	1	161	tags=18%, list=1%, signal=18%
OBESITY	OBESITY		123	0.281589	1.26477	0.0714286	0.23513	1	2640	tags=26%, list=14%, signal=30%
NEUROBLASTOMA	NEUROBLASTOMA		232	0.263167	1.26386	0.0357143	0.233316	1	3432	tags=28%, list=19%, signal=35%
HEART FAILURE, CONGESTIVE	HEART FAILURE, CONGESTIVE		16	0.435653	1.25059	0.18	0.246465	1	2319	tags=50%, list=13%, signal=57%
ALZHEIMER DISEASE	ALZHEIMER DISEASE		264	0.248447	1.2482	0.0384615	0.247047	1	3267	tags=25%, list=18%, signal=30%
CARDIOVASCULAR DISEASES	CARDIOVASCULAR DISEASES		42	0.342066	1.23822	0.1	0.255544	1	3032	tags=38%, list=16%, signal=46%
POLYCYSTIC KIDNEY DISEASES	POLYCYSTIC KIDNEY DISEASES		42	0.324231	1.228	0.0930233	0.2688	1	4625	tags=40%, list=25%, signal=54%
PNEUMONIA	PNEUMONIA		23	0.372348	1.22098	0.173913	0.275687	1	2640	tags=39%, list=14%, signal=46%
ABNORMALITIES	ABNORMALITIES		181	0.266116	1.22093	0.137931	0.272482	1	3122	tags=27%, list=17%, signal=32%
HEPATITIS C, CHRONIC	HEPATITIS C, CHRONIC		26	0.3615	1.21528	0.148936	0.279122	1	3023	tags=23%, list=16%, signal=28%
MIGRAINE	MIGRAINE		25	0.375999	1.21501	0.166667	0.276227	1	2640	tags=28%, list=14%, signal=33%
LUPUS ERYTHEMATOSUS, SYSTEMIC	LUPUS ERYTHEMATOSUS, SYSTEMIC		116	0.275856	1.21361	0.0769231	0.275215	1	3699	tags=33%, list=20%, signal=41%
MYOCARDIAL INFARCTION	MYOCARDIAL INFARCTION		83	0.276713	1.17996	0.25	0.324854	1	2287	tags=25%, list=12%, signal=29%
SPRAINS AND STRAINS	SPRAINS AND STRAINS		63	0.303263	1.17923	0.128205	0.32331	1	859	tags=16%, list=5%, signal=17%
WOUNDS AND INJURIES	WOUNDS AND INJURIES		263	0.238841	1.1747	0.114286	0.326772	1	2507	tags=21%, list=14%, signal=24%
WHOOPING COUGH	WHOOPING COUGH		29	0.336068	1.16919	0.205128	0.333005	1	4583	tags=41%, list=25%, signal=55%
KIDNEY NEOPLASMS	KIDNEY NEOPLASMS		25	0.366394	1.16503	0.288889	0.335826	1	2801	tags=36%, list=15%, signal=42%
HYPERTENSION, PULMONARY	HYPERTENSION, PULMONARY		22	0.374541	1.16396	0.25	0.334071	1	3610	tags=50%, list=20%, signal=62%
GRAVES' DISEASE	GRAVES' DISEASE		50	0.325759	1.1611	0.208333	0.334844	1	3841	tags=40%, list=21%, signal=50%
THYROIDITIS	THYROIDITIS		25	0.353837	1.15838	0.272727	0.335846	1	3318	tags=44%, list=18%, signal=54%
MALARIA	MALARIA		22	0.372393	1.15552	0.219512	0.337032	1	3032	tags=27%, list=16%, signal=33%
MENTAL RETARDATION	MENTAL RETARDATION		62	0.281263	1.14202	0.166667	0.35637	1	3912	tags=34%, list=21%, signal=43%
CELIAC DISEASE	CELIAC DISEASE		24	0.357443	1.13226	0.282609	0.369667	1	386	tags=17%, list=2%, signal=17%
DENGUE	DENGUE		20	0.359274	1.12736	0.295455	0.374796	1	3318	tags=45%, list=18%, signal=55%
DIABETIC RETINOPATHY	DIABETIC RETINOPATHY		40	0.307086	1.12401	0.302326	0.377081	1	2640	tags=30%, list=14%, signal=35%
DIABETIC NEPHROPATHIES	DIABETIC NEPHROPATHIES		83	0.26408	1.12386	0.216216	0.37342	1	2181	tags=23%, list=12%, signal=26%
MUSCULAR DYSTROPHIES	MUSCULAR DYSTROPHIES		57	0.289288	1.12244	0.27907	0.374252	1	2526	tags=26%, list=14%, signal=30%
IRON OVERLOAD	IRON OVERLOAD		16	0.38372	1.11232	0.285714	0.387372	1	2816	tags=25%, list=15%, signal=29%
CARDIOMEGALY	CARDIOMEGALY		16	0.380731	1.10852	0.363636	0.390632	1	3728	tags=50%, list=20%, signal=63%
TUBERCULOSIS	TUBERCULOSIS		63	0.275389	1.10368	0.26087	0.394681	1	859	tags=13%, list=5%, signal=13%
MOTOR NEURON DISEASE	MOTOR NEURON DISEASE		42	0.287749	1.09948	0.212766	0.398916	1	3385	tags=26%, list=18%, signal=32%
SJOGREN'S SYNDROME	SJOGREN'S SYNDROME		50	0.284452	1.09179	0.291667	0.410986	1	3032	tags=26%, list=16%, signal=31%
BRAIN NEOPLASMS	BRAIN NEOPLASMS		39	0.296541	1.08786	0.340426	0.415932	1	1454	tags=18%, list=8%, signal=19%
CHARCOT-MARIE-TOOTH DISEASE	CHARCOT-MARIE-TOOTH DISEASE		23	0.34597	1.08254	0.340426	0.423209	1	1010	tags=17%, list=5%, signal=18%
HYPERPLASIA	HYPERPLASIA		78	0.247248	1.08022	0.244444	0.423481	1	4007	tags=33%, list=22%, signal=42%
PERIODONTITIS	PERIODONTITIS		24	0.329608	1.07913	0.341463	0.421716	1	3221	tags=29%, list=18%, signal=35%
NEURILEMMOMA	NEURILEMMOMA		19	0.382613	1.07272	0.404762	0.431413	1	3996	tags=42%, list=22%, signal=54%
INFECTION	INFECTION		324	0.208491	1.07262	0.162791	0.427984	1	3357	tags=23%, list=18%, signal=28%
HYPERTROPHY, LEFT VENTRICULAR	HYPERTROPHY, LEFT VENTRICULAR		16	0.3512	1.06278	0.361111	0.447052	1	4772	tags=56%, list=26%, signal=76%
RHABDOMYOSARCOMA, EMBRYONAL	RHABDOMYOSARCOMA, EMBRYONAL		16	0.380831	1.05119	0.454545	0.468876	1	2737	tags=31%, list=15%, signal=37%
AORTIC ANEURYSM	AORTIC ANEURYSM		17	0.385765	1.0494	0.333333	0.468788	1	2176	tags=29%, list=12%, signal=33%
MENINGIOMA	MENINGIOMA		44	0.280898	1.04627	0.333333	0.470817	1	1355	tags=18%, list=7%, signal=20%
CARCINOMA, BASAL CELL	CARCINOMA, BASAL CELL		25	0.308587	1.04108	0.428571	0.478623	1	3746	tags=36%, list=20%, signal=45%
NEURAL TUBE DEFECTS	NEURAL TUBE DEFECTS		15	0.33621	1.02068	0.472222	0.517292	1	2153	tags=33%, list=12%, signal=38%
PARALYSIS	PARALYSIS		15	0.371693	1.02035	0.487179	0.513971	1	3096	tags=27%, list=17%, signal=32%
CORONARY ARTERIOSCLEROSIS	CORONARY ARTERIOSCLEROSIS		70	0.251459	1.01799	0.388889	0.514463	1	2640	tags=21%, list=14%, signal=25%
ALOPECIA	ALOPECIA		17	0.335111	0.995443	0.444444	0.555268	1	3872	tags=41%, list=21%, signal=52%
CYSTIC FIBROSIS	CYSTIC FIBROSIS		52	0.262766	0.986809	0.418605	0.569659	1	3355	tags=27%, list=18%, signal=33%
LEIOMYOMA	LEIOMYOMA		46	0.257421	0.979845	0.454545	0.581805	1	1858	tags=22%, list=10%, signal=24%
DEAFNESS	DEAFNESS		65	0.239703	0.963341	0.605263	0.62012	1	2702	tags=20%, list=15%, signal=23%
LYMPHOMA, T-CELL, CUTANEOUS	LYMPHOMA, T-CELL, CUTANEOUS		17	0.309844	0.961353	0.458333	0.620423	1	634	tags=12%, list=3%, signal=12%
ACQUIRED IMMUNODEFICIENCY SYNDROME	ACQUIRED IMMUNODEFICIENCY SYNDROME		30	0.285247	0.960582	0.571429	0.617374	1	1758	tags=20%, list=10%, signal=22%
ABORTION, SPONTANEOUS	ABORTION, SPONTANEOUS		22	0.287583	0.959259	0.410256	0.615886	1	3023	tags=36%, list=16%, signal=43%
KIDNEY DISEASES	KIDNEY DISEASES		40	0.258438	0.95075	0.461538	0.632111	1	1358	tags=15%, list=7%, signal=16%
SCLERODERMA, SYSTEMIC	SCLERODERMA, SYSTEMIC		41	0.268397	0.933513	0.666667	0.667145	1	3173	tags=24%, list=17%, signal=29%
NEURODEGENERATIVE DISEASES	NEURODEGENERATIVE DISEASES		34	0.257692	0.92255	0.611111	0.687146	1	4128	tags=32%, list=22%, signal=42%
HYPERTROPHY	HYPERTROPHY		45	0.248338	0.911829	0.638298	0.705706	1	3728	tags=36%, list=20%, signal=44%
LYMPHOMA, T-CELL	LYMPHOMA, T-CELL		38	0.235488	0.899288	0.702703	0.729707	1	1427	tags=13%, list=8%, signal=14%
PULMONARY FIBROSIS	PULMONARY FIBROSIS		28	0.259217	0.884361	0.636364	0.756302	1	3759	tags=36%, list=20%, signal=45%
LUNG DISEASES	LUNG DISEASES		30	0.266195	0.88373	0.617647	0.752132	1	2181	tags=27%, list=12%, signal=30%
CICATRIX	CICATRIX		19	0.277046	0.877823	0.536585	0.759953	1	2640	tags=26%, list=14%, signal=31%
PSORIASIS	PSORIASIS		58	0.235632	0.877646	0.738095	0.754816	1	2223	tags=17%, list=12%, signal=20%
CYSTS	CYSTS		26	0.263926	0.875001	0.609756	0.754833	1	1245	tags=15%, list=7%, signal=16%
SARCOMA, SYNOVIAL	SARCOMA, SYNOVIAL		19	0.268656	0.845827	0.674419	0.805969	1	780	tags=11%, list=4%, signal=11%
WILLIAMS SYNDROME	WILLIAMS SYNDROME		21	0.255473	0.843777	0.680851	0.804401	1	3628	tags=38%, list=20%, signal=47%
MEASLES	MEASLES		18	0.279991	0.840333	0.787879	0.805142	1	859	tags=11%, list=5%, signal=12%
CEREBELLAR ATAXIA	CEREBELLAR ATAXIA		22	0.276225	0.837394	0.666667	0.803969	1	4128	tags=36%, list=22%, signal=47%
HUNTINGTON DISEASE	HUNTINGTON DISEASE		34	0.229534	0.821019	0.755102	0.825739	1	4062	tags=26%, list=22%, signal=34%
PITUITARY NEOPLASMS	PITUITARY NEOPLASMS		16	0.275631	0.757954	0.75	0.909603	1	3426	tags=38%, list=19%, signal=46%
WISKOTT-ALDRICH SYNDROME	WISKOTT-ALDRICH SYNDROME		19	0.264121	0.74675	0.761905	0.916268	1	1416	tags=16%, list=8%, signal=17%
SPINOCEREBELLAR ATAXIAS	SPINOCEREBELLAR ATAXIAS		27	0.221754	0.7321	0.875	0.923072	1	1709	tags=15%, list=9%, signal=16%
MACHADO-JOSEPH DISEASE	MACHADO-JOSEPH DISEASE		16	0.266054	0.731387	0.836735	0.91757	1	4128	tags=38%, list=22%, signal=48%
GRANULOMA	GRANULOMA		20	0.214716	0.646397	0.918919	0.968734	1	3988	tags=30%, list=22%, signal=38%
DYSKINESIAS	DYSKINESIAS		26	0.189853	0.643393	0.977273	0.963912	1	4062	tags=19%, list=22%, signal=25%

## Sheet: retina_gg
NAME	GS<br> follow link to MSigDB	GS DETAILS	SIZE	ES	NES	NOM p-val	FDR q-val	FWER p-val	RANK AT MAX	LEADING EDGE
SIGNAL TRANSDUCTION_VISUAL PERCEPTION	SIGNAL TRANSDUCTION_VISUAL PERCEPTION	Details ...	100	0.759133	3.38169	0	0	0	1363	tags=59%, list=7%, signal=63%
MUSCLE CONTRACTION	MUSCLE CONTRACTION	Details ...	339	0.471925	2.39585	0	0	0	3250	tags=36%, list=18%, signal=43%
TRANSPORT_CALCUIM TRANSPORT	TRANSPORT_CALCUIM TRANSPORT	Details ...	175	0.500649	2.37217	0	0	0	3717	tags=43%, list=20%, signal=53%
TRANSPORT_POTASSIUM TRANSPORT	TRANSPORT_POTASSIUM TRANSPORT	Details ...	175	0.49125	2.33633	0	0	0	3401	tags=38%, list=18%, signal=46%
TRANSMISSION OF NERVE IMPULSE	TRANSMISSION OF NERVE IMPULSE	Details ...	276	0.451259	2.21837	0	0	0	4662	tags=43%, list=25%, signal=57%
DEVELOPMENT_HEART DEVELOPMENT	DEVELOPMENT_HEART DEVELOPMENT	Details ...	143	0.467756	2.18006	0	0	0	3224	tags=34%, list=18%, signal=40%
DEVELOPMENT_NEUROGENESIS:SYNAPTOGENESIS	DEVELOPMENT_NEUROGENESIS:SYNAPTOGENESIS	Details ...	278	0.423514	2.11555	0	0	0	3649	tags=37%, list=20%, signal=45%
REPRODUCTION_GNRH SIGNALING PATHWAY	REPRODUCTION_GNRH SIGNALING PATHWAY	Details ...	254	0.420634	2.06248	0	0	0	4569	tags=41%, list=25%, signal=54%
DEVELOPMENT_SKELETAL MUSCLE DEVELOPMENT	DEVELOPMENT_SKELETAL MUSCLE DEVELOPMENT	Details ...	239	0.421854	2.05054	0	0	0	4569	tags=43%, list=25%, signal=57%
INFLAMMATION_HISTAMINE SIGNALING	INFLAMMATION_HISTAMINE SIGNALING	Details ...	201	0.416154	2.02627	0	0	0	3063	tags=34%, list=17%, signal=40%
DEVELOPMENT_NEUROGENESIS IN GENERAL	DEVELOPMENT_NEUROGENESIS IN GENERAL	Details ...	239	0.396068	1.94148	0	0	0	3101	tags=30%, list=17%, signal=36%
CELL ADHESION_SYNAPTIC CONTACT	CELL ADHESION_SYNAPTIC CONTACT	Details ...	223	0.400253	1.93258	0	0	0	3630	tags=32%, list=20%, signal=40%
SIGNAL TRANSDUCTION_CHOLECYSTOKININ SIGNALING	SIGNAL TRANSDUCTION_CHOLECYSTOKININ SIGNALING	Details ...	227	0.390185	1.93096	0	0	0	3381	tags=31%, list=18%, signal=37%
CELL ADHESION_PLATELET AGGREGATION	CELL ADHESION_PLATELET AGGREGATION	Details ...	240	0.374696	1.90227	0	0	0	4449	tags=41%, list=24%, signal=54%
TRANSPORT_SYNAPTIC VESICLE EXOCYTOSIS	TRANSPORT_SYNAPTIC VESICLE EXOCYTOSIS	Details ...	155	0.400742	1.8765	0	0	0	3270	tags=33%, list=18%, signal=40%
TRANSPORT_SODIUM TRANSPORT	TRANSPORT_SODIUM TRANSPORT	Details ...	156	0.392707	1.8414	0	0	0	3736	tags=33%, list=20%, signal=41%
DEVELOPMENT_BLOOD VESSEL MORPHOGENESIS	DEVELOPMENT_BLOOD VESSEL MORPHOGENESIS	Details ...	379	0.351382	1.81914	0	0	0	3346	tags=29%, list=18%, signal=35%
SIGNAL TRANSDUCTION_NEUROPEPTIDES SIGNALING PATHWAYS	SIGNAL TRANSDUCTION_NEUROPEPTIDES SIGNALING PATHWAYS	Details ...	195	0.371319	1.77547	0	0	0	3183	tags=28%, list=17%, signal=33%
DEVELOPMENT_NEUROMUSCULAR JUNCTION	DEVELOPMENT_NEUROMUSCULAR JUNCTION	Details ...	139	0.385132	1.76323	0	0	0	4976	tags=42%, list=27%, signal=58%
PROLIFERATION_POSITIVE REGULATION CELL PROLIFERATION	PROLIFERATION_POSITIVE REGULATION CELL PROLIFERATION	Details ...	250	0.358572	1.74905	0	0	0	3741	tags=34%, list=20%, signal=42%
DEVELOPMENT_CARTILAGE DEVELOPMENT	DEVELOPMENT_CARTILAGE DEVELOPMENT		70	0.423792	1.70252	0	0.000653378	0.01	4218	tags=44%, list=23%, signal=57%
CELL ADHESION_LEUCOCYTE CHEMOTAXIS	CELL ADHESION_LEUCOCYTE CHEMOTAXIS		318	0.332045	1.68181	0	0.000623679	0.01	2775	tags=25%, list=15%, signal=29%
CELL ADHESION_INTEGRIN PRIMING	CELL ADHESION_INTEGRIN PRIMING		152	0.340549	1.64521	0	0.00127162	0.02	2065	tags=25%, list=11%, signal=28%
INFLAMMATION_COMPLEMENT SYSTEM	INFLAMMATION_COMPLEMENT SYSTEM		46	0.428386	1.61373	0	0.00183322	0.03	1274	tags=33%, list=7%, signal=35%
INFLAMMATION_IL-4 SIGNALING	INFLAMMATION_IL-4 SIGNALING		121	0.353579	1.59409	0	0.00291208	0.05	2522	tags=23%, list=14%, signal=27%
CELL ADHESION_AMYLOID PROTEINS	CELL ADHESION_AMYLOID PROTEINS		295	0.315917	1.59312	0	0.00280008	0.05	3574	tags=32%, list=19%, signal=39%
INFLAMMATION_NEUTROPHIL ACTIVATION	INFLAMMATION_NEUTROPHIL ACTIVATION		260	0.328988	1.59071	0	0.00269637	0.05	3201	tags=27%, list=17%, signal=32%
SIGNAL TRANSDUCTION_ESR1-MEMBRANE PATHWAY	SIGNAL TRANSDUCTION_ESR1-MEMBRANE PATHWAY		119	0.340946	1.57767	0.025	0.00260007	0.05	4555	tags=37%, list=25%, signal=49%
DEVELOPMENT_OSSIFICATION AND BONE REMODELING	DEVELOPMENT_OSSIFICATION AND BONE REMODELING		220	0.318435	1.55216	0	0.00298355	0.06	3729	tags=31%, list=20%, signal=38%
DEVELOPMENT_NEUROGENESIS:AXONAL GUIDANCE	DEVELOPMENT_NEUROGENESIS:AXONAL GUIDANCE		260	0.297766	1.51466	0	0.00706316	0.14	3202	tags=28%, list=17%, signal=34%
RESPONSE TO HYPOXIA AND OXIDATIVE STRESS	RESPONSE TO HYPOXIA AND OXIDATIVE STRESS		100	0.340014	1.48851	0	0.00683532	0.14	3355	tags=29%, list=18%, signal=35%
CHEMOTAXIS	CHEMOTAXIS		218	0.297578	1.45648	0	0.00927873	0.18	3236	tags=26%, list=18%, signal=31%
CYTOSKELETON_REGULATION OF CYTOSKELETON REARRANGEMENT	CYTOSKELETON_REGULATION OF CYTOSKELETON REARRANGEMENT		317	0.294562	1.45631	0	0.00899756	0.18	4432	tags=34%, list=24%, signal=45%
INFLAMMATION_IGE SIGNALING	INFLAMMATION_IGE SIGNALING		166	0.308878	1.45251	0	0.00873293	0.18	2940	tags=22%, list=16%, signal=26%
INFLAMMATION_KALLIKREIN-KININ SYSTEM	INFLAMMATION_KALLIKREIN-KININ SYSTEM		206	0.291061	1.41754	0	0.0108424	0.23	3381	tags=30%, list=18%, signal=36%
INFLAMMATION_INNATE INFLAMMATORY RESPONSE	INFLAMMATION_INNATE INFLAMMATORY RESPONSE		204	0.283445	1.41028	0	0.0108757	0.24	4215	tags=30%, list=23%, signal=38%
IMMUNE_PHAGOCYTOSIS	IMMUNE_PHAGOCYTOSIS		231	0.281063	1.4051	0	0.0113904	0.25	2188	tags=19%, list=12%, signal=21%
INFLAMMATION_AMPHOTERIN SIGNALING	INFLAMMATION_AMPHOTERIN SIGNALING		133	0.321119	1.3719	0.0625	0.0167139	0.38	1358	tags=17%, list=7%, signal=19%
DEVELOPMENT_REGULATION OF ANGIOGENESIS	DEVELOPMENT_REGULATION OF ANGIOGENESIS		323	0.258428	1.37065	0	0.0166544	0.39	3746	tags=28%, list=20%, signal=35%
CELL ADHESION_INTEGRIN-MEDIATED CELL-MATRIX ADHESION	CELL ADHESION_INTEGRIN-MEDIATED CELL-MATRIX ADHESION		261	0.267349	1.29757	0.0357143	0.0444552	0.72	4255	tags=33%, list=23%, signal=42%
CELL ADHESION_CELL-MATRIX INTERACTIONS	CELL ADHESION_CELL-MATRIX INTERACTIONS		199	0.268619	1.27591	0.025641	0.0570262	0.78	2562	tags=25%, list=14%, signal=29%
CELL ADHESION_PLATELET-ENDOTHELIUM-LEUCOCYTE INTERACTIONS	CELL ADHESION_PLATELET-ENDOTHELIUM-LEUCOCYTE INTERACTIONS		182	0.268081	1.23714	0.0645161	0.086715	0.91	2736	tags=26%, list=15%, signal=30%
INFLAMMATION_PROTEIN C SIGNALING	INFLAMMATION_PROTEIN C SIGNALING		140	0.274513	1.22315	0.0714286	0.0984324	0.92	2188	tags=22%, list=12%, signal=25%
CYTOSKELETON_ACTIN FILAMENTS	CYTOSKELETON_ACTIN FILAMENTS		248	0.234792	1.16608	0.114286	0.162329	1	2394	tags=18%, list=13%, signal=20%
DEVELOPMENT_HEMOPOIESIS, ERYTHROPOIETIN PATHWAY	DEVELOPMENT_HEMOPOIESIS, ERYTHROPOIETIN PATHWAY		180	0.243452	1.1596	0.0789474	0.168065	1	3728	tags=25%, list=20%, signal=31%
APOPTOSIS_APOPTOSIS MEDIATED BY EXTERNAL SIGNALS	APOPTOSIS_APOPTOSIS MEDIATED BY EXTERNAL SIGNALS		202	0.247086	1.15569	0.121212	0.167802	1	2188	tags=19%, list=12%, signal=21%
INFLAMMATION_INTERFERON SIGNALING	INFLAMMATION_INTERFERON SIGNALING		117	0.267429	1.14708	0.205882	0.180026	1	3833	tags=26%, list=21%, signal=33%
PROLIFERATION_NEGATIVE REGULATION OF CELL PROLIFERATION	PROLIFERATION_NEGATIVE REGULATION OF CELL PROLIFERATION		203	0.246507	1.14677	0.138889	0.17695	1	3858	tags=29%, list=21%, signal=36%
INFLAMMATION_MIF SIGNALING	INFLAMMATION_MIF SIGNALING		184	0.236615	1.14308	0.0857143	0.18116	1	3350	tags=24%, list=18%, signal=29%
SIGNAL TRANSDUCTION_WNT SIGNALING	SIGNAL TRANSDUCTION_WNT SIGNALING		236	0.229003	1.11722	0.153846	0.21927	1	4449	tags=31%, list=24%, signal=40%
SIGNAL TRANSDUCTION_ANDROGEN RECEPTOR SIGNALING CROSS-TALK	SIGNAL TRANSDUCTION_ANDROGEN RECEPTOR SIGNALING CROSS-TALK		113	0.247926	1.11692	0.25	0.215786	1	4335	tags=31%, list=24%, signal=40%
SIGNAL TRANSDUCTION_LEPTIN SIGNALIG	SIGNAL TRANSDUCTION_LEPTIN SIGNALIG		110	0.249242	1.11353	0.153846	0.218114	1	3996	tags=31%, list=22%, signal=39%
REPRODUCTION_FSH-BETA SIGNALING PATHWAY	REPRODUCTION_FSH-BETA SIGNALING PATHWAY		260	0.228425	1.10724	0.12	0.224781	1	4517	tags=33%, list=25%, signal=43%
INFLAMMATION_JAK-STAT PATHWAY	INFLAMMATION_JAK-STAT PATHWAY		188	0.208699	1.03654	0.285714	0.383104	1	4087	tags=23%, list=22%, signal=30%
SIGNAL TRANSDUCTION_NOTCH SIGNALING	SIGNAL TRANSDUCTION_NOTCH SIGNALING		250	0.207026	1.02794	0.342857	0.401698	1	4225	tags=30%, list=23%, signal=38%
REPRODUCTION_PROGESTERONE SIGNALING	REPRODUCTION_PROGESTERONE SIGNALING		445	0.195129	1.01246	0.461538	0.442481	1	3249	tags=22%, list=18%, signal=26%
SIGNAL TRANSDUCTION_TGF-BETA, GDF AND ACTIVIN SIGNALING	SIGNAL TRANSDUCTION_TGF-BETA, GDF AND ACTIVIN SIGNALING		239	0.199596	0.996662	0.486486	0.482419	1	3728	tags=25%, list=20%, signal=31%
CELL ADHESION_CADHERINS	CELL ADHESION_CADHERINS		272	0.188988	0.949903	0.607143	0.621472	1	3564	tags=21%, list=19%, signal=25%
INFLAMMATION_TREM1 SIGNALING	INFLAMMATION_TREM1 SIGNALING		124	0.19738	0.925808	0.684211	0.686544	1	3149	tags=19%, list=17%, signal=22%

## Sheet: retina_go
NAME	GS<br> follow link to MSigDB	GS DETAILS	SIZE	ES	NES	NOM p-val	FDR q-val	FWER p-val	RANK AT MAX	LEADING EDGE
VISUAL PERCEPTION	VISUAL PERCEPTION	Details ...	128	0.682973	3.21018	0	0	0	2406	tags=59%, list=13%, signal=67%
PHOTOTRANSDUCTION	PHOTOTRANSDUCTION	Details ...	20	0.801297	2.43788	0	0	0	1810	tags=75%, list=10%, signal=83%
REGULATION OF HEART CONTRACTION	REGULATION OF HEART CONTRACTION	Details ...	39	0.650632	2.36317	0	0	0	4491	tags=64%, list=24%, signal=85%
SYNAPTIC TRANSMISSION	SYNAPTIC TRANSMISSION	Details ...	209	0.472153	2.30758	0	0	0	3592	tags=40%, list=20%, signal=49%
CALCIUM ION HOMEOSTASIS	CALCIUM ION HOMEOSTASIS	Details ...	50	0.589241	2.19332	0	0	0	2458	tags=44%, list=13%, signal=51%
MUSCLE CONTRACTION	MUSCLE CONTRACTION	Details ...	108	0.492176	2.16452	0	0	0	2762	tags=34%, list=15%, signal=40%
CALCIUM ION TRANSPORT	CALCIUM ION TRANSPORT	Details ...	65	0.509248	2.15675	0	0	0	2655	tags=35%, list=14%, signal=41%
PATTERNING OF BLOOD VESSELS	PATTERNING OF BLOOD VESSELS	Details ...	16	0.705389	2.09042	0	0	0	3634	tags=63%, list=20%, signal=78%
POTASSIUM ION TRANSPORT	POTASSIUM ION TRANSPORT	Details ...	83	0.476558	2.01469	0	0	0	2972	tags=35%, list=16%, signal=41%
G-PROTEIN COUPLED RECEPTOR PROTEIN SIGNALING PATHWAY	G-PROTEIN COUPLED RECEPTOR PROTEIN SIGNALING PATHWAY	Details ...	280	0.398393	1.96818	0	0.0038164	0.03	2955	tags=29%, list=16%, signal=34%
SENSORY PERCEPTION OF PAIN	SENSORY PERCEPTION OF PAIN	Details ...	26	0.574054	1.95266	0	0.00577717	0.05	1432	tags=35%, list=8%, signal=37%
PHOSPHOLIPID METABOLIC PROCESS	PHOSPHOLIPID METABOLIC PROCESS	Details ...	20	0.625279	1.94523	0	0.00529574	0.05	3381	tags=55%, list=18%, signal=67%
PERIPHERAL NERVOUS SYSTEM DEVELOPMENT	PERIPHERAL NERVOUS SYSTEM DEVELOPMENT	Details ...	22	0.634726	1.932	0	0.00585827	0.06	3644	tags=64%, list=20%, signal=79%
LOCOMOTORY BEHAVIOR	LOCOMOTORY BEHAVIOR	Details ...	43	0.518304	1.92187	0	0.00543982	0.06	3871	tags=49%, list=21%, signal=62%
MUSCLE DEVELOPMENT	MUSCLE DEVELOPMENT	Details ...	83	0.455794	1.91867	0	0.00507717	0.06	1903	tags=30%, list=10%, signal=33%
CALCIUM-DEPENDENT CELL-CELL ADHESION	CALCIUM-DEPENDENT CELL-CELL ADHESION	Details ...	23	0.565692	1.89154	0	0.00807393	0.09	3566	tags=52%, list=19%, signal=65%
ORGAN MORPHOGENESIS	ORGAN MORPHOGENESIS	Details ...	161	0.409213	1.88821	0	0.00759899	0.09	2700	tags=28%, list=15%, signal=32%
CELL MATURATION	CELL MATURATION	Details ...	20	0.608832	1.88288	0	0.00717683	0.09	2207	tags=45%, list=12%, signal=51%
TRANSPORT	TRANSPORT	Details ...	249	0.374888	1.87317	0	0.00810605	0.11	3215	tags=30%, list=17%, signal=36%
AXON GUIDANCE	AXON GUIDANCE	Details ...	74	0.441247	1.87248	0	0.00770075	0.11	3340	tags=34%, list=18%, signal=41%
NEUROTRANSMITTER SECRETION	NEUROTRANSMITTER SECRETION		31	0.534274	1.86537	0	0.0092527	0.13	3298	tags=39%, list=18%, signal=47%
NEUROTRANSMITTER TRANSPORT	NEUROTRANSMITTER TRANSPORT		15	0.673115	1.84783	0.0222222	0.0116329	0.18	2753	tags=60%, list=15%, signal=71%
RECEPTOR-MEDIATED ENDOCYTOSIS	RECEPTOR-MEDIATED ENDOCYTOSIS		50	0.482265	1.84733	0	0.0111272	0.18	4274	tags=48%, list=23%, signal=62%
G-PROTEIN SIGNALING, COUPLED TO CAMP NUCLEOTIDE SECOND MESSENGER	G-PROTEIN SIGNALING, COUPLED TO CAMP NUCLEOTIDE SECOND MESSENGER		29	0.548337	1.84393	0	0.0117157	0.19	2630	tags=31%, list=14%, signal=36%
SMOOTH MUSCLE CONTRACTION	SMOOTH MUSCLE CONTRACTION		25	0.519559	1.83987	0	0.0112471	0.19	1856	tags=36%, list=10%, signal=40%
NEUROPEPTIDE SIGNALING PATHWAY	NEUROPEPTIDE SIGNALING PATHWAY		42	0.484608	1.83545	0	0.0118767	0.21	2741	tags=36%, list=15%, signal=42%
REGULATION OF SYNAPTIC PLASTICITY	REGULATION OF SYNAPTIC PLASTICITY		18	0.594481	1.83487	0	0.0114368	0.21	2319	tags=33%, list=13%, signal=38%
NERVOUS SYSTEM DEVELOPMENT	NERVOUS SYSTEM DEVELOPMENT		284	0.356867	1.82672	0	0.0123465	0.24	3656	tags=33%, list=20%, signal=41%
SYNAPTOGENESIS	SYNAPTOGENESIS		23	0.517685	1.81668	0	0.0131638	0.26	3642	tags=57%, list=20%, signal=70%
ADENYLATE CYCLASE ACTIVATION	ADENYLATE CYCLASE ACTIVATION		34	0.511408	1.81175	0.025	0.0152842	0.3	2319	tags=35%, list=13%, signal=40%
WATER TRANSPORT	WATER TRANSPORT		17	0.562688	1.80944	0	0.0147911	0.3	3158	tags=41%, list=17%, signal=50%
REGULATION OF CELL MIGRATION	REGULATION OF CELL MIGRATION		21	0.583825	1.80851	0	0.0143289	0.3	2198	tags=43%, list=12%, signal=49%
BONE MINERALIZATION	BONE MINERALIZATION		16	0.618304	1.80266	0	0.0143341	0.31	1494	tags=38%, list=8%, signal=41%
EYE DEVELOPMENT (SENSU MAMMALIA)	EYE DEVELOPMENT (SENSU MAMMALIA)		34	0.530719	1.79529	0	0.0154816	0.34	4414	tags=62%, list=24%, signal=81%
CATION TRANSPORT	CATION TRANSPORT		20	0.546407	1.79097	0	0.0153746	0.35	3593	tags=55%, list=20%, signal=68%
REGULATION OF MUSCLE CONTRACTION	REGULATION OF MUSCLE CONTRACTION		19	0.572193	1.77608	0	0.0185208	0.41	2238	tags=53%, list=12%, signal=60%
BRAIN DEVELOPMENT	BRAIN DEVELOPMENT		86	0.427683	1.77209	0	0.0180203	0.41	3152	tags=37%, list=17%, signal=45%
IMMUNE RESPONSE	IMMUNE RESPONSE		254	0.361071	1.76855	0	0.0185445	0.44	3140	tags=31%, list=17%, signal=37%
CELL FATE COMMITMENT	CELL FATE COMMITMENT		35	0.517193	1.76539	0	0.0190901	0.45	2355	tags=34%, list=13%, signal=39%
STRIATED MUSCLE DEVELOPMENT	STRIATED MUSCLE DEVELOPMENT		24	0.55273	1.75494	0	0.0211894	0.48	2783	tags=33%, list=15%, signal=39%
HEART DEVELOPMENT	HEART DEVELOPMENT		113	0.38755	1.74661	0	0.0225243	0.52	3883	tags=34%, list=21%, signal=42%
NEGATIVE REGULATION OF ANGIOGENESIS	NEGATIVE REGULATION OF ANGIOGENESIS		18	0.609998	1.73662	0.027027	0.0242611	0.56	2178	tags=44%, list=12%, signal=50%
INFLAMMATORY RESPONSE	INFLAMMATORY RESPONSE		195	0.368312	1.73365	0	0.0246566	0.57	3112	tags=30%, list=17%, signal=36%
CELL-CELL SIGNALING	CELL-CELL SIGNALING		310	0.321703	1.71431	0	0.0287837	0.62	2487	tags=22%, list=14%, signal=25%
CENTRAL NERVOUS SYSTEM DEVELOPMENT	CENTRAL NERVOUS SYSTEM DEVELOPMENT		98	0.401031	1.71429	0	0.028144	0.62	3912	tags=40%, list=21%, signal=50%
NEURITE DEVELOPMENT	NEURITE DEVELOPMENT		21	0.524278	1.69866	0	0.0315033	0.69	2944	tags=38%, list=16%, signal=45%
REGULATION OF G-PROTEIN COUPLED RECEPTOR PROTEIN SIGNALING PATHWAY	REGULATION OF G-PROTEIN COUPLED RECEPTOR PROTEIN SIGNALING PATHWAY		33	0.485388	1.68092	0.0227273	0.0357483	0.76	3251	tags=42%, list=18%, signal=51%
GLIAL CELL DIFFERENTIATION	GLIAL CELL DIFFERENTIATION		15	0.568772	1.67959	0.025	0.0352583	0.76	5431	tags=73%, list=30%, signal=104%
GAMMA-AMINOBUTYRIC ACID SIGNALING PATHWAY	GAMMA-AMINOBUTYRIC ACID SIGNALING PATHWAY		17	0.563706	1.67521	0.0243902	0.0355805	0.79	2927	tags=35%, list=16%, signal=42%
FOCAL ADHESION FORMATION	FOCAL ADHESION FORMATION		15	0.513481	1.64979	0.0487805	0.0438945	0.82	5678	tags=67%, list=31%, signal=96%
NEGATIVE REGULATION OF ADENYLATE CYCLASE ACTIVITY	NEGATIVE REGULATION OF ADENYLATE CYCLASE ACTIVITY		20	0.527709	1.64856	0	0.0435621	0.82	4108	tags=50%, list=22%, signal=64%
CHEMOTAXIS	CHEMOTAXIS		103	0.379487	1.64741	0	0.0432218	0.82	2231	tags=27%, list=12%, signal=31%
ANTIGEN PROCESSING AND PRESENTATION	ANTIGEN PROCESSING AND PRESENTATION		17	0.542416	1.64027	0	0.0444146	0.83	1297	tags=29%, list=7%, signal=32%
INNER EAR MORPHOGENESIS	INNER EAR MORPHOGENESIS		41	0.45168	1.63233	0	0.0458114	0.85	3340	tags=37%, list=18%, signal=45%
ACTIN FILAMENT-BASED MOVEMENT	ACTIN FILAMENT-BASED MOVEMENT		16	0.504236	1.63051	0.0434783	0.0456642	0.86	4875	tags=44%, list=27%, signal=59%
REGULATION OF CELL SHAPE	REGULATION OF CELL SHAPE		30	0.483297	1.62604	0.0232558	0.0466706	0.86	4692	tags=47%, list=26%, signal=63%
INDUCTION OF AN ORGAN	INDUCTION OF AN ORGAN		17	0.549284	1.62219	0.0217391	0.04652	0.86	2112	tags=41%, list=11%, signal=46%
NEGATIVE REGULATION OF CELL MIGRATION	NEGATIVE REGULATION OF CELL MIGRATION		15	0.556143	1.6092	0.0588235	0.0523413	0.9	2265	tags=33%, list=12%, signal=38%
EXCRETION	EXCRETION		41	0.419172	1.60421	0.0217391	0.0533912	0.91	3396	tags=29%, list=18%, signal=36%
MAPKKK CASCADE	MAPKKK CASCADE		41	0.404518	1.58892	0.0238095	0.0592587	0.94	4739	tags=49%, list=26%, signal=66%
BEHAVIOR	BEHAVIOR		27	0.473412	1.5867	0.0208333	0.0588896	0.95	2053	tags=26%, list=11%, signal=29%
G-PROTEIN SIGNALING, COUPLED TO IP3 SECOND MESSENGER (PHOSPHOLIPASE C ACTIVATING)	G-PROTEIN SIGNALING, COUPLED TO IP3 SECOND MESSENGER (PHOSPHOLIPASE C ACTIVATING)		29	0.476246	1.5831	0.0243902	0.0593321	0.95	3183	tags=31%, list=17%, signal=37%
G-PROTEIN SIGNALING, COUPLED TO CYCLIC NUCLEOTIDE SECOND MESSENGER	G-PROTEIN SIGNALING, COUPLED TO CYCLIC NUCLEOTIDE SECOND MESSENGER		41	0.437998	1.58281	0.027027	0.0583903	0.95	4583	tags=34%, list=25%, signal=45%
MYELINATION	MYELINATION		33	0.43491	1.57431	0.0277778	0.0597078	0.96	1328	tags=18%, list=7%, signal=20%
NEURAL CREST CELL MIGRATION	NEURAL CREST CELL MIGRATION		21	0.49968	1.56783	0	0.0614496	0.97	4398	tags=62%, list=24%, signal=81%
ACTIVATION OF MAPK ACTIVITY	ACTIVATION OF MAPK ACTIVITY		48	0.419875	1.56303	0	0.0623109	0.98	2201	tags=27%, list=12%, signal=31%
BLOOD PRESSURE REGULATION	BLOOD PRESSURE REGULATION		53	0.383485	1.56128	0	0.0625196	0.98	2244	tags=32%, list=12%, signal=36%
CIRCULATION	CIRCULATION		47	0.401636	1.55964	0	0.0627648	0.98	2473	tags=34%, list=13%, signal=39%
ODONTOGENESIS (SENSU VERTEBRATA)	ODONTOGENESIS (SENSU VERTEBRATA)		22	0.478906	1.55841	0.0434783	0.0624371	0.98	1844	tags=32%, list=10%, signal=35%
CELL GROWTH	CELL GROWTH		39	0.432383	1.55466	0.0476191	0.0628796	0.98	2061	tags=33%, list=11%, signal=37%
REGULATION OF CELL ADHESION	REGULATION OF CELL ADHESION		22	0.471319	1.54505	0	0.0653536	1	2277	tags=41%, list=12%, signal=47%
ACTIVATION OF MAPKK ACTIVITY	ACTIVATION OF MAPKK ACTIVITY		16	0.57265	1.53863	0.075	0.0673847	1	4070	tags=63%, list=22%, signal=80%
NEUTROPHIL CHEMOTAXIS	NEUTROPHIL CHEMOTAXIS		16	0.516741	1.52639	0.0416667	0.0721828	1	3504	tags=56%, list=19%, signal=69%
SKELETAL DEVELOPMENT	SKELETAL DEVELOPMENT		138	0.339192	1.52314	0	0.072239	1	3960	tags=37%, list=22%, signal=47%
MEMORY	MEMORY		21	0.500915	1.52182	0.0238095	0.0717846	1	3592	tags=48%, list=20%, signal=59%
BEHAVIORAL FEAR RESPONSE	BEHAVIORAL FEAR RESPONSE		15	0.514849	1.52019	0.0277778	0.0716939	1	839	tags=20%, list=5%, signal=21%
DEFENSE RESPONSE TO BACTERIUM	DEFENSE RESPONSE TO BACTERIUM		29	0.48008	1.51934	0.025641	0.0714562	1	2323	tags=28%, list=13%, signal=32%
ANTERIOR/POSTERIOR PATTERN FORMATION	ANTERIOR/POSTERIOR PATTERN FORMATION		36	0.434462	1.51876	0.0227273	0.0705401	1	2540	tags=22%, list=14%, signal=26%
NEURON DEVELOPMENT	NEURON DEVELOPMENT		16	0.51392	1.51578	0.0769231	0.0717678	1	2421	tags=38%, list=13%, signal=43%
LUNG DEVELOPMENT	LUNG DEVELOPMENT		58	0.37681	1.50945	0	0.0745128	1	2265	tags=28%, list=12%, signal=31%
CELL FATE DETERMINATION	CELL FATE DETERMINATION		16	0.50789	1.50905	0.0754717	0.0735929	1	4414	tags=69%, list=24%, signal=90%
ELEVATION OF CYTOSOLIC CALCIUM ION CONCENTRATION	ELEVATION OF CYTOSOLIC CALCIUM ION CONCENTRATION		68	0.369946	1.50361	0	0.0748829	1	2487	tags=24%, list=14%, signal=27%
CELL-CELL ADHESION	CELL-CELL ADHESION		59	0.391219	1.49971	0	0.0759783	1	1873	tags=22%, list=10%, signal=24%
INTRACELLULAR SIGNALING CASCADE	INTRACELLULAR SIGNALING CASCADE		123	0.322876	1.49104	0	0.0786837	1	4464	tags=35%, list=24%, signal=46%
TRANSMEMBRANE RECEPTOR PROTEIN TYROSINE KINASE SIGNALING PATHWAY	TRANSMEMBRANE RECEPTOR PROTEIN TYROSINE KINASE SIGNALING PATHWAY		65	0.366293	1.47333	0.025	0.0892261	1	1989	tags=23%, list=11%, signal=26%
GLUTAMATE SIGNALING PATHWAY	GLUTAMATE SIGNALING PATHWAY		15	0.510228	1.4654	0.0487805	0.0930305	1	2033	tags=27%, list=11%, signal=30%
SODIUM ION TRANSPORT	SODIUM ION TRANSPORT		43	0.410144	1.45802	0.025	0.0960548	1	3520	tags=30%, list=19%, signal=37%
DETERMINATION OF LEFT/RIGHT SYMMETRY	DETERMINATION OF LEFT/RIGHT SYMMETRY		22	0.480079	1.44571	0	0.104284	1	4492	tags=45%, list=24%, signal=60%
NEURON MIGRATION	NEURON MIGRATION		54	0.36077	1.44274	0	0.105603	1	3210	tags=26%, list=17%, signal=31%
CELL ADHESION	CELL ADHESION		257	0.28802	1.44258	0	0.104576	1	2587	tags=24%, list=14%, signal=28%
HOMOPHILIC CELL ADHESION	HOMOPHILIC CELL ADHESION		35	0.395662	1.43964	0.0444444	0.105696	1	1307	tags=23%, list=7%, signal=25%
ANGIOGENESIS	ANGIOGENESIS		75	0.345807	1.41079	0.0714286	0.126685	1	3618	tags=35%, list=20%, signal=43%
NEGATIVE REGULATION OF APOPTOSIS	NEGATIVE REGULATION OF APOPTOSIS		62	0.338465	1.4005	0.0476191	0.133401	1	2586	tags=27%, list=14%, signal=32%
FIBROBLAST GROWTH FACTOR RECEPTOR SIGNALING PATHWAY	FIBROBLAST GROWTH FACTOR RECEPTOR SIGNALING PATHWAY		22	0.455836	1.3784	0.0476191	0.149618	1	2061	tags=41%, list=11%, signal=46%
NEURON DIFFERENTIATION	NEURON DIFFERENTIATION		50	0.339783	1.35062	0.0833333	0.173273	1	3012	tags=28%, list=16%, signal=33%
GENERATION OF PRECURSOR METABOLITES AND ENERGY	GENERATION OF PRECURSOR METABOLITES AND ENERGY		85	0.313644	1.34955	0.0465116	0.172143	1	3245	tags=21%, list=18%, signal=26%
PATTERN SPECIFICATION PROCESS	PATTERN SPECIFICATION PROCESS		27	0.397187	1.33636	0.0652174	0.184196	1	3869	tags=37%, list=21%, signal=47%
DORSAL/VENTRAL PATTERN FORMATION	DORSAL/VENTRAL PATTERN FORMATION		27	0.381906	1.33272	0.0810811	0.186143	1	3746	tags=33%, list=20%, signal=42%
SENSORY PERCEPTION OF SOUND	SENSORY PERCEPTION OF SOUND		78	0.317269	1.32416	0.05	0.191987	1	4312	tags=33%, list=23%, signal=43%
PROTEIN HOMOOLIGOMERIZATION	PROTEIN HOMOOLIGOMERIZATION		29	0.374923	1.31309	0.159091	0.20532	1	1038	tags=21%, list=6%, signal=22%
PLATELET ACTIVATION	PLATELET ACTIVATION		24	0.402475	1.31031	0.0754717	0.205456	1	4445	tags=46%, list=24%, signal=60%
OSSIFICATION	OSSIFICATION		34	0.358511	1.30913	0.0769231	0.205607	1	1485	tags=21%, list=8%, signal=22%
FOREBRAIN DEVELOPMENT	FOREBRAIN DEVELOPMENT		49	0.344863	1.30532	0.0810811	0.208318	1	3869	tags=35%, list=21%, signal=44%
CELL SURFACE RECEPTOR LINKED SIGNAL TRANSDUCTION	CELL SURFACE RECEPTOR LINKED SIGNAL TRANSDUCTION		171	0.275004	1.30216	0	0.210065	1	2853	tags=26%, list=16%, signal=30%
AXONOGENESIS	AXONOGENESIS		53	0.336682	1.30093	0.142857	0.209675	1	4414	tags=36%, list=24%, signal=47%
PROTEIN PROCESSING	PROTEIN PROCESSING		15	0.452412	1.28879	0.116279	0.222493	1	6778	tags=73%, list=37%, signal=116%
ACYL-COA METABOLIC PROCESS	ACYL-COA METABOLIC PROCESS		20	0.404106	1.28879	0.0769231	0.220413	1	3789	tags=40%, list=21%, signal=50%
TRANSFORMING GROWTH FACTOR BETA RECEPTOR SIGNALING PATHWAY	TRANSFORMING GROWTH FACTOR BETA RECEPTOR SIGNALING PATHWAY		39	0.371218	1.27759	0.121951	0.233225	1	3173	tags=28%, list=17%, signal=34%
G-PROTEIN SIGNALING, ADENYLATE CYCLASE INHIBITING PATHWAY	G-PROTEIN SIGNALING, ADENYLATE CYCLASE INHIBITING PATHWAY		17	0.439	1.27088	0.139535	0.240168	1	4740	tags=47%, list=26%, signal=63%
CHLORIDE TRANSPORT	CHLORIDE TRANSPORT		29	0.353296	1.26481	0.119048	0.245364	1	2151	tags=24%, list=12%, signal=27%
CYTOKINE PRODUCTION	CYTOKINE PRODUCTION		15	0.436414	1.26451	0.211538	0.243619	1	3525	tags=33%, list=19%, signal=41%
BRANCHING MORPHOGENESIS OF A TUBE	BRANCHING MORPHOGENESIS OF A TUBE		17	0.436619	1.22414	0.205882	0.295334	1	2061	tags=41%, list=11%, signal=46%
METABOLIC PROCESS	METABOLIC PROCESS		28	0.35663	1.22224	0.205882	0.296021	1	4385	tags=43%, list=24%, signal=56%
PHOSPHOLIPASE C ACTIVATION	PHOSPHOLIPASE C ACTIVATION		19	0.38964	1.21226	0.214286	0.309524	1	2292	tags=32%, list=12%, signal=36%
POSITIVE REGULATION OF PHAGOCYTOSIS	POSITIVE REGULATION OF PHAGOCYTOSIS		16	0.442386	1.21058	0.22449	0.310219	1	1732	tags=31%, list=9%, signal=34%
REGULATION OF BALANCE	REGULATION OF BALANCE		15	0.43159	1.20736	0.159091	0.312226	1	3871	tags=47%, list=21%, signal=59%
NEGATIVE REGULATION OF CELL PROLIFERATION	NEGATIVE REGULATION OF CELL PROLIFERATION		217	0.245073	1.20162	0.108108	0.318937	1	3535	tags=27%, list=19%, signal=33%
REGULATION OF TRANSCRIPTION	REGULATION OF TRANSCRIPTION		69	0.293272	1.19207	0.121212	0.3334	1	3236	tags=26%, list=18%, signal=32%
LEARNING	LEARNING		19	0.409682	1.18516	0.2	0.341521	1	2938	tags=37%, list=16%, signal=44%
PROTEIN OLIGOMERIZATION	PROTEIN OLIGOMERIZATION		16	0.393922	1.18403	0.291667	0.341168	1	4294	tags=50%, list=23%, signal=65%
EMBRYONIC LIMB MORPHOGENESIS	EMBRYONIC LIMB MORPHOGENESIS		35	0.347284	1.18233	0.191489	0.339962	1	4183	tags=43%, list=23%, signal=55%
GLUCOSE TRANSPORT	GLUCOSE TRANSPORT		26	0.370553	1.17291	0.128205	0.353968	1	3224	tags=35%, list=18%, signal=42%
CALCIUM-INDEPENDENT CELL-CELL ADHESION	CALCIUM-INDEPENDENT CELL-CELL ADHESION		21	0.325035	1.15708	0.27027	0.377515	1	1553	tags=19%, list=8%, signal=21%
PHOSPHATE METABOLIC PROCESS	PHOSPHATE METABOLIC PROCESS		21	0.357793	1.15546	0.266667	0.3775	1	2407	tags=24%, list=13%, signal=27%
RESPONSE TO TOXIN	RESPONSE TO TOXIN		19	0.352203	1.15174	0.229167	0.380207	1	3433	tags=37%, list=19%, signal=45%
NEGATIVE REGULATION OF PROTEIN KINASE ACTIVITY	NEGATIVE REGULATION OF PROTEIN KINASE ACTIVITY		17	0.37442	1.14449	0.292683	0.388832	1	1088	tags=18%, list=6%, signal=19%
URETERIC BUD DEVELOPMENT	URETERIC BUD DEVELOPMENT		21	0.354946	1.14371	0.228571	0.387311	1	4414	tags=48%, list=24%, signal=63%
PROTEIN KINASE C ACTIVATION	PROTEIN KINASE C ACTIVATION		17	0.391381	1.12995	0.190476	0.410316	1	4191	tags=47%, list=23%, signal=61%
CALCIUM-MEDIATED SIGNALING	CALCIUM-MEDIATED SIGNALING		23	0.364445	1.12877	0.311111	0.408519	1	4739	tags=48%, list=26%, signal=64%
EXTRACELLULAR MATRIX ORGANIZATION AND BIOGENESIS	EXTRACELLULAR MATRIX ORGANIZATION AND BIOGENESIS		34	0.328934	1.11941	0.283019	0.424825	1	3652	tags=35%, list=20%, signal=44%
SMALL GTPASE MEDIATED SIGNAL TRANSDUCTION	SMALL GTPASE MEDIATED SIGNAL TRANSDUCTION		49	0.276169	1.1187	0.244898	0.422656	1	4736	tags=37%, list=26%, signal=49%
CELL DIFFERENTIATION	CELL DIFFERENTIATION		95	0.263902	1.11357	0.222222	0.428443	1	3612	tags=24%, list=20%, signal=30%
REGULATION OF NEUROTRANSMITTER SECRETION	REGULATION OF NEUROTRANSMITTER SECRETION		17	0.380729	1.10882	0.390244	0.43506	1	3103	tags=35%, list=17%, signal=42%
ENDOCYTOSIS	ENDOCYTOSIS		56	0.279632	1.10793	0.222222	0.433391	1	3163	tags=21%, list=17%, signal=26%
FEEDING BEHAVIOR	FEEDING BEHAVIOR		25	0.322446	1.10562	0.282609	0.436163	1	2741	tags=24%, list=15%, signal=28%
LEARNING AND/OR MEMORY	LEARNING AND/OR MEMORY		29	0.319815	1.09318	0.289474	0.454386	1	3592	tags=31%, list=20%, signal=39%
LYMPH NODE DEVELOPMENT	LYMPH NODE DEVELOPMENT		18	0.345037	1.09048	0.361702	0.455321	1	3962	tags=28%, list=22%, signal=35%
NEGATIVE REGULATION OF PROGRESSION THROUGH CELL CYCLE	NEGATIVE REGULATION OF PROGRESSION THROUGH CELL CYCLE		18	0.406308	1.09034	0.358974	0.4523	1	1921	tags=33%, list=10%, signal=37%
DEFENSE RESPONSE	DEFENSE RESPONSE		83	0.244047	1.07635	0.317073	0.478245	1	1003	tags=14%, list=5%, signal=15%
CIRCADIAN RHYTHM	CIRCADIAN RHYTHM		24	0.320935	1.06759	0.320755	0.493247	1	3575	tags=33%, list=19%, signal=41%
RESPONSE TO VIRUS	RESPONSE TO VIRUS		50	0.274216	1.06717	0.311111	0.490771	1	1472	tags=16%, list=8%, signal=17%
FATTY ACID METABOLIC PROCESS	FATTY ACID METABOLIC PROCESS		42	0.288393	1.06597	0.358974	0.489324	1	2891	tags=26%, list=16%, signal=31%
XENOBIOTIC METABOLIC PROCESS	XENOBIOTIC METABOLIC PROCESS		18	0.351674	1.064	0.333333	0.490244	1	1022	tags=17%, list=6%, signal=18%
CELLULAR DEFENSE RESPONSE	CELLULAR DEFENSE RESPONSE		72	0.275775	1.05889	0.272727	0.498255	1	2779	tags=22%, list=15%, signal=26%
RESPONSE TO OXIDATIVE STRESS	RESPONSE TO OXIDATIVE STRESS		59	0.268752	1.05539	0.314286	0.501456	1	2871	tags=20%, list=16%, signal=24%
POSITIVE REGULATION OF CELL PROLIFERATION	POSITIVE REGULATION OF CELL PROLIFERATION		189	0.224246	1.05426	0.366667	0.500896	1	4171	tags=32%, list=23%, signal=41%
POSITIVE REGULATION OF CELL MIGRATION	POSITIVE REGULATION OF CELL MIGRATION		18	0.343027	1.05324	0.387755	0.499939	1	3988	tags=44%, list=22%, signal=57%
LIPID METABOLIC PROCESS	LIPID METABOLIC PROCESS		123	0.223869	1.0526	0.435897	0.498089	1	3626	tags=26%, list=20%, signal=32%
CELL-MATRIX ADHESION	CELL-MATRIX ADHESION		47	0.276596	1.04349	0.333333	0.514056	1	1614	tags=17%, list=9%, signal=19%
REGULATION OF IMMUNE RESPONSE	REGULATION OF IMMUNE RESPONSE		16	0.34711	1.0378	0.44	0.523034	1	3601	tags=38%, list=20%, signal=47%
VASCULOGENESIS	VASCULOGENESIS		23	0.304925	1.03502	0.354167	0.526267	1	1282	tags=22%, list=7%, signal=23%
NEGATIVE REGULATION OF TRANSCRIPTION FROM RNA POLYMERASE II PROMOTER	NEGATIVE REGULATION OF TRANSCRIPTION FROM RNA POLYMERASE II PROMOTER		162	0.227127	1.03046	0.425	0.530875	1	3405	tags=23%, list=19%, signal=29%
REGULATION OF CELL GROWTH	REGULATION OF CELL GROWTH		38	0.275311	1.02457	0.458333	0.539061	1	2434	tags=24%, list=13%, signal=27%
CELL DEVELOPMENT	CELL DEVELOPMENT		16	0.351519	1.01858	0.434783	0.548467	1	3052	tags=38%, list=17%, signal=45%
SENSORY PERCEPTION OF SMELL	SENSORY PERCEPTION OF SMELL		24	0.325926	1.01465	0.409091	0.554648	1	4696	tags=42%, list=26%, signal=56%
VESICLE-MEDIATED TRANSPORT	VESICLE-MEDIATED TRANSPORT		77	0.235778	1.00841	0.410256	0.564622	1	1938	tags=16%, list=11%, signal=17%
RHO PROTEIN SIGNAL TRANSDUCTION	RHO PROTEIN SIGNAL TRANSDUCTION		44	0.25104	1.00367	0.384615	0.572086	1	4395	tags=30%, list=24%, signal=39%
RESPIRATORY GASEOUS EXCHANGE	RESPIRATORY GASEOUS EXCHANGE		32	0.295545	0.997951	0.439024	0.582397	1	6246	tags=53%, list=34%, signal=80%
RESPONSE TO STRESS	RESPONSE TO STRESS		107	0.223689	0.984804	0.470588	0.611384	1	4263	tags=30%, list=23%, signal=39%
NEURAL TUBE CLOSURE	NEURAL TUBE CLOSURE		20	0.310632	0.975422	0.5	0.628943	1	5099	tags=45%, list=28%, signal=62%
WNT RECEPTOR SIGNALING PATHWAY	WNT RECEPTOR SIGNALING PATHWAY		22	0.302952	0.972096	0.553191	0.632933	1	2474	tags=23%, list=13%, signal=26%
PROTEIN AMINO ACID DEPHOSPHORYLATION	PROTEIN AMINO ACID DEPHOSPHORYLATION		100	0.217046	0.967159	0.59375	0.640193	1	2855	tags=22%, list=16%, signal=26%
EMBRYONIC DEVELOPMENT (SENSU MAMMALIA)	EMBRYONIC DEVELOPMENT (SENSU MAMMALIA)		55	0.255209	0.963641	0.488889	0.643897	1	3535	tags=33%, list=19%, signal=40%
POSITIVE REGULATION OF PROTEIN KINASE ACTIVITY	POSITIVE REGULATION OF PROTEIN KINASE ACTIVITY		15	0.325259	0.961688	0.475	0.645528	1	5482	tags=53%, list=30%, signal=76%
GLYCOLYSIS	GLYCOLYSIS		16	0.348858	0.954241	0.533333	0.658131	1	1067	tags=13%, list=6%, signal=13%
ENDOSOME TRANSPORT	ENDOSOME TRANSPORT		18	0.33453	0.954239	0.5	0.654166	1	2210	tags=22%, list=12%, signal=25%
HUMORAL IMMUNE RESPONSE	HUMORAL IMMUNE RESPONSE		38	0.274548	0.94707	0.510638	0.666549	1	3149	tags=26%, list=17%, signal=32%
ACTIN CYTOSKELETON ORGANIZATION AND BIOGENESIS	ACTIN CYTOSKELETON ORGANIZATION AND BIOGENESIS		88	0.22707	0.942151	0.55	0.674126	1	4423	tags=28%, list=24%, signal=37%
CELL MORPHOGENESIS	CELL MORPHOGENESIS		17	0.301394	0.934763	0.55814	0.685523	1	4472	tags=41%, list=24%, signal=54%
RESPONSE TO WOUNDING	RESPONSE TO WOUNDING		42	0.264022	0.934066	0.487805	0.682538	1	2201	tags=21%, list=12%, signal=24%
ACTIN FILAMENT POLYMERIZATION	ACTIN FILAMENT POLYMERIZATION		15	0.327118	0.923433	0.512821	0.703481	1	2727	tags=33%, list=15%, signal=39%
CARBOHYDRATE METABOLIC PROCESS	CARBOHYDRATE METABOLIC PROCESS		56	0.24237	0.920678	0.541667	0.703844	1	2596	tags=18%, list=14%, signal=21%
SPERMATID DEVELOPMENT	SPERMATID DEVELOPMENT		25	0.270008	0.906517	0.609756	0.73176	1	2770	tags=32%, list=15%, signal=38%
PROTEIN AMINO ACID AUTOPHOSPHORYLATION	PROTEIN AMINO ACID AUTOPHOSPHORYLATION		60	0.221259	0.900131	0.630435	0.74274	1	2608	tags=18%, list=14%, signal=21%
RESPONSE TO NUTRIENT	RESPONSE TO NUTRIENT		21	0.272798	0.878997	0.659091	0.784482	1	2238	tags=19%, list=12%, signal=22%
GERM CELL DEVELOPMENT	GERM CELL DEVELOPMENT		24	0.270663	0.875702	0.697674	0.785787	1	1370	tags=17%, list=7%, signal=18%
MICROTUBULE-BASED MOVEMENT	MICROTUBULE-BASED MOVEMENT		20	0.284536	0.873992	0.666667	0.785022	1	4675	tags=40%, list=25%, signal=54%
GOLGI ORGANIZATION AND BIOGENESIS	GOLGI ORGANIZATION AND BIOGENESIS		21	0.285752	0.87073	0.734694	0.787205	1	5121	tags=43%, list=28%, signal=59%
G-PROTEIN SIGNALING, ADENYLATE CYCLASE ACTIVATING PATHWAY	G-PROTEIN SIGNALING, ADENYLATE CYCLASE ACTIVATING PATHWAY		25	0.252803	0.870334	0.733333	0.783548	1	4696	tags=32%, list=26%, signal=43%
JNK CASCADE	JNK CASCADE		33	0.249424	0.865863	0.6	0.78926	1	3135	tags=21%, list=17%, signal=26%
DENDRITE DEVELOPMENT	DENDRITE DEVELOPMENT		20	0.277418	0.852872	0.729167	0.809977	1	4509	tags=35%, list=25%, signal=46%
RESPONSE TO HYPOXIA	RESPONSE TO HYPOXIA		56	0.226588	0.840156	0.863636	0.830959	1	3723	tags=30%, list=20%, signal=38%
CYTOSKELETON ORGANIZATION AND BIOGENESIS	CYTOSKELETON ORGANIZATION AND BIOGENESIS		68	0.210203	0.828781	0.829268	0.848583	1	4481	tags=31%, list=24%, signal=41%
INSULIN RECEPTOR SIGNALING PATHWAY	INSULIN RECEPTOR SIGNALING PATHWAY		36	0.234438	0.827249	0.805556	0.847257	1	4544	tags=36%, list=25%, signal=48%
ACTIN FILAMENT BUNDLE FORMATION	ACTIN FILAMENT BUNDLE FORMATION		16	0.298065	0.820896	0.666667	0.85509	1	3182	tags=31%, list=17%, signal=38%
NEGATIVE REGULATION OF CELL GROWTH	NEGATIVE REGULATION OF CELL GROWTH		56	0.214466	0.818865	0.794872	0.854275	1	3397	tags=23%, list=18%, signal=28%
REGULATION OF CELL DIFFERENTIATION	REGULATION OF CELL DIFFERENTIATION		17	0.277642	0.810422	0.7	0.863352	1	1871	tags=24%, list=10%, signal=26%
ACTIVATION OF JNK ACTIVITY	ACTIVATION OF JNK ACTIVITY		21	0.262236	0.809351	0.75	0.860466	1	5198	tags=38%, list=28%, signal=53%
HINDBRAIN DEVELOPMENT	HINDBRAIN DEVELOPMENT		19	0.265862	0.783349	0.860465	0.894286	1	3374	tags=32%, list=18%, signal=39%
ELECTRON TRANSPORT	ELECTRON TRANSPORT		78	0.184334	0.774262	0.951219	0.902404	1	2123	tags=12%, list=12%, signal=13%
CHOLESTEROL METABOLIC PROCESS	CHOLESTEROL METABOLIC PROCESS		27	0.228115	0.773737	0.815789	0.898232	1	3171	tags=26%, list=17%, signal=31%
PROTEIN KINASE CASCADE	PROTEIN KINASE CASCADE		95	0.176304	0.773428	0.926829	0.89396	1	4481	tags=27%, list=24%, signal=36%
MEMBRANE FUSION	MEMBRANE FUSION		30	0.223127	0.758939	0.926829	0.907349	1	3270	tags=23%, list=18%, signal=28%
MITOCHONDRIAL ELECTRON TRANSPORT, NADH TO UBIQUINONE	MITOCHONDRIAL ELECTRON TRANSPORT, NADH TO UBIQUINONE		25	0.242824	0.756436	0.789474	0.906377	1	13925	tags=100%, list=76%, signal=412%
FATTY ACID BETA-OXIDATION	FATTY ACID BETA-OXIDATION		19	0.25622	0.749881	0.738095	0.908982	1	6653	tags=53%, list=36%, signal=82%
PROTEIN AMINO ACID N-LINKED GLYCOSYLATION	PROTEIN AMINO ACID N-LINKED GLYCOSYLATION		20	0.264693	0.727826	0.820513	0.927525	1	1932	tags=15%, list=11%, signal=17%
PROTEIN LOCALIZATION	PROTEIN LOCALIZATION		25	0.217602	0.720734	0.93617	0.931423	1	2327	tags=16%, list=13%, signal=18%
PEPTIDYL-TYROSINE PHOSPHORYLATION	PEPTIDYL-TYROSINE PHOSPHORYLATION		17	0.243183	0.714407	0.847826	0.932057	1	6926	tags=65%, list=38%, signal=104%
MYELOID CELL DIFFERENTIATION	MYELOID CELL DIFFERENTIATION		20	0.225627	0.708141	0.902439	0.932893	1	3042	tags=20%, list=17%, signal=24%
PROTON TRANSPORT	PROTON TRANSPORT		25	0.189896	0.637777	1	0.977369	1	5062	tags=40%, list=28%, signal=55%
CHROMATIN MODIFICATION	CHROMATIN MODIFICATION		19	0.217726	0.626196	0.918919	0.977863	1	5401	tags=42%, list=29%, signal=60%
PROTEIN AMINO ACID GLYCOSYLATION	PROTEIN AMINO ACID GLYCOSYLATION		31	0.168313	0.618257	1	0.976559	1	1693	tags=10%, list=9%, signal=11%
PROTEIN CATABOLIC PROCESS	PROTEIN CATABOLIC PROCESS		19	0.174501	0.562653	1	0.987407	1	3031	tags=21%, list=16%, signal=25%
