# Supplementary material for: A comprehensive functional analysis of tissue specificity of human gene expression
Source: BMC Biol. 2008 Nov 12;6:49. doi: 10.1186/1741-7007-6-49 (PMC2645369; doi:10.1186/1741-7007-6-49)
Supplement: Additional file 9 — Network topological properties of all housekeeping sets [file 1741-7007-6-49-S9.xls]

## Sheet: Sheet1
Network properties of houskeeping proteins
	Protein network	Our set	Tu et al.	Elisenberg et al.	Warrington et al.	Hsiao et al.
Number of mapped objects (at least one interaction)	11795	1881	1315	539	455	401
Degree	10.95	13.92	13.87	18.36	19.39	20.19
Degree in	6.21	7.67	7.74	9.17	10.68	10.68
Degree out	7.25	8.65	8.31	10.74	10.46	10.91
Clustering Coefficient	0.152	0.14	0.142	0.13	0.12	0.13
Shortest paths	3.9	3.44	3.41	3.28	3.12	3.1
