# Supplementary material for: A comprehensive functional analysis of tissue specificity of human gene expression
Source: BMC Biol. 2008 Nov 12;6:49. doi: 10.1186/1741-7007-6-49 (PMC2645369; doi:10.1186/1741-7007-6-49)
Supplement: Additional file 11 — Table for interactions mechanisms [file 1741-7007-6-49-S11.xls]

## Sheet: Sheet1
fraction of interaction within network components
	GSC	OUT	IN
Binding	0.579	0.891	0.79
Cleavage	0.027	0.01	0.026
Covalent modification	0.012	0.013	0.043
Competition	0.004	0.001	0
phosphorylation	0.078	0.014	0.017
Dephosporylation	0.009	0.003	0
Transformation	0.011	0.004	0
Transport	0.006	0.003	0
Catalysis	0	0	0
Transcription regulation	0.2	0.032	0.017
Influence on expression	0.001	0	0
Unspecified interactions	0.036	0.015	0.009
Receptor Binding	0.017	0.009	0.095
Transport catalysis	0	0	0
Co-regulation of transcription	0.004	0	0
Fraction of interaction between network components
	IN->GSC	GSC->OUT
competition	0.005	0.0001
dephosphorylation	0.006	0.003
unspecified	0.035	0.02
transport	0.004	0.0016
binding	0.73	0.42
phosphorylation	0.026	0.031
transcription regulation	0.042	0.48
transformation	0.028	0.001
cleaveage	0.029	0.01
covalent modification	0.049	0.007
receptor binding	0.033	0.0073
co-regulation of transcription	0	0.0033
