# Supplementary material for: A comprehensive functional analysis of tissue specificity of human gene expression
Source: BMC Biol. 2008 Nov 12;6:49. doi: 10.1186/1741-7007-6-49 (PMC2645369; doi:10.1186/1741-7007-6-49)
Supplement: Additional file 12 — Table for component analysis, protein class analysis for all tissues [file 1741-7007-6-49-S12.xls]

## Sheet: Sheet1
Enrichment of tissues with proteins classes and network components sorted by p-value
Tissues	Ratio	p-value
Transcriptional factors
Skeletal muscle	0.15	0.035
Fetal thymus	0.25	0.074
Fetal liver	0.18	0.13
Thymus	0.33	0.16
Endogenous metabolic enzymes
Liver	0.33	0.089
Small intestine	0.3	0.01
Adrenal gland	0.36	0.14
Fetal thymus	0.37	0.18
Heart	0.27	0.252
Proteases
PBLs	0.09	0.018
Small intestine	0.1	0.035
Tonsil	0.09	0.09
Colon	0.12	0.17
Placenta	0.06	0.189
Membrane receptors
Retina	0.01	0.07
Brain	0.03	0.1
Skeletal muscle	0.03	0.18
Fetal brain	0.01	0.29
GSC
Mammary gland	0.73	0.081
Tonsil	0.68	0.14
Spleen	0.7	0.2
Bone Marrow	0.57	0.27
Fetal Kidney	0.75	0.34
IN component
Heart	0.29	0.01
PBLs	0.19	0.029
Testis	0.11	0.078
Skin	0.16	0.096
Fetal brain	0.14	0.14
OUT component
Testis	0.41	0.00025
Small intestine	0.5	0.024
Kidney	0.53	0.061
Liver	0.47	0.081
Retina	0.34	0.17

## Sheet: Sheet2
Enrichment of tissues with proteins classes and network components sorted by ratio
Tissues	Ratio	p-values
Transcriptional factors
thymus	0.33	0.164
fetal thymus	0.25	0.0746
fetal kidney	0.25	0.212
fetal liver	0.18	0.13
skeletal muscle	0.15	0.0356
Endogenous metabolics enzymes
fetal thymus	0.375	0.184
adrenal gland	0.36	0.142
liver	0.33	0.898
small intestine	0.3	0.142
heart	0.27	0.251
Proteases
colon	0.125	0.177
uterus	0.1	0.217
small intestine	0.1	0.0315
tonsil	0.09	0.0905
PBLs	0.09	0.0182
Membrane Receptors
brain	0.03	0.175
skeletal muscle	0.03	0.185
retina	0.02	0.0747
fetal brain	0.02	0.293
GSC
fetal kidney	0.75	0.344
mammary gland	0.73	0.081
spleen	0.7	0.208
tonsil	0.68	0.139
thymus	0.66	0.531
IN
thymus	0.33	0.227
heart	0.29	0.01
PBLs	0.19	0.0293
skin	0.16	0.0962
lung	0.16	0.026
OUT
kidney	0.53	0.0606
thyroid	0.5	0.345
small intestine	0.5	0.0242
liver	0.47	0.0812
fetal liver	0.44	0.266
