# Supplementary material for: A comprehensive functional analysis of tissue specificity of human gene expression
Source: BMC Biol. 2008 Nov 12;6:49. doi: 10.1186/1741-7007-6-49 (PMC2645369; doi:10.1186/1741-7007-6-49)
Supplement: Additional file 14 — List of genes specific for tissue pairs and triplets [file 1741-7007-6-49-S14.xls]

## Sheet: trip_12S
Tissue groups	Number of unique genes	Gene_ll
fetal.liver and liver	53	9842	319	735	336	54363	570	83729	6694	5313	51214	387601	114571	114770	6999	4143	3697	8858	116519	1553	2998	6291	325	10747	9970	10584	1401	51156	55089	6480	8608	284618	80350	283600	4153	10864	6718	731	170392	28234	732	6906	2158	83854	134526	1571	10332	3929	2646
brain and fetal.brain	46	8193	57586	3780	2044	285533	2904	139728	10369	55680	9229	140767	57172	27012	9378	80059	1006	575	57628	23542	56853	8927	222008	388394	1008	57338	10368	407738	84867	4987	63974	2903	2554	3763	9832	79187	2566	2556	84894	54207	1745	91584	10716	81571	56341	9890	8541
PBLs and bone.marrow.	36	170591	63971	8676	22797	55628	8778	23601	5008	51291	146857	80124	284415	3344	161176	113277	202309	7099	2035	132320	23527	8807	23569	10326	4210	51311	5582	84658	53829	55824	8698	63910	256435	338339	8357	126014	84807
retina and testis	31	200844	245936	85458	55693	5001	83445	11055	245932	92345	8498	283294	142940	54457	200728	284176	55721	57594	146434	79696	2978	147685	57634	22844	114034	144348	83544	2765	169522	123228	8854	8398
skin and tonsil	24	9333	55894	149708	196374	375791	204219	9635	135250	84659	242	128876	26525	79919	84069	7051	54544	2196	3713	27076	23299	53836	90019	56300	7053
colon and small.intestine	20	1179	153768	123264	165545	579	1015	79908	55018	54474	79574	4224	79782	84910	2984	5205	80117	84666	4583	8989	4197
testis and trachea	19	200403	257236	27019	25790	133690	168090	139212	60494	164781	93190	127795	221409	220136	51281	149685	1770	219681	399949	388389
bone.marrow. and retina	18	56751	201626	56344	10634	147699	89941	9342	93589	79917	54495	11216	3631	7541	54434	271	94234	117145	27151
bone.marrow. and testis	18	26098	7288	91181	285237	139105	158219	51755	8812	6654	255193	256957	26270	6683	128646	26088	132243	132864	3305
fetal.kidney and kidney	18	27283	1188	53828	10686	159963	120939	793	359	131920	6569	6557	6559	1187	245972	2299	6584	84451	6524
brain and spinal.cord	18	50859	135152	285800	93377	10085	7368	23205	2840	3766	22866	5375	118442	9705	3736	55314	60484	84504	83475
fetal.brain and retina	17	127703	140688	84542	124925	2675	29951	1421	6496	113691	375513	147341	55906	5217	4760	2915	118813	54733
PBLs and fetal.liver	15	83850	29121	6708	5017	8328	150000	26301	26579	114625	10107	2623	6005	8288	81792	285668
PBLs and testis	15	84074	10733	130951	2072	51270	51533	23594	83592	675	80071	222235	220972	55553	317671	11160
PBLs and fetal.thymus	15	129450	55247	163081	57696	1062	10403	79915	84057	64225	3161	254065	80012	220134	699	79733
brain and retina	14	6327	4978	3356	117178	11069	84684	10391	3745	1010	7101	5924	4983	79575	84796
heart and skeletal.muscle	14	150572	51725	113622	56203	142686	8996	126526	130827	5506	23742	136371	220070	140456	11155
PBLs and retina	13	91543	344658	8552	55870	64863	23762	149465	5145	386672	165140	54531	1186	64426
retina and skin	12	1638	284765	80760	286133	201164	353142	6490	8456	114898	254958	4807	2315
placenta and testis	10	64761	29800	4109	91749	29886	661	55301	4103	55282	9265
retina and spinal.cord	9	4991	252969	285636	112849	286161	3696	90736	84314	284656
retina and small.intestine	9	114757	53630	221545	54751	58496	4295	80115	54716	84267
fetal.brain and testis	9	4139	26257	134353	22843	55565	204962	80741	55998	192111
placenta and retina	9	148545	85360	2792	254228	341405	55194	255022	5617	126321
heart and retina	9	5193	374928	148646	51360	58498	84891	59336	6668	1129
fetal.thymus and thymus	8	10279	5896	910	1791	6504	913	117247	5897
brain and testis	8	168391	22824	56254	29070	121793	284424	283254	26146
bone.marrow. and spleen	7	3458	84636	5551	221178	30009	3902	7185
retina and skeletal.muscle	7	283487	26504	115	7352	51069	1180	142678
brain and heart	7	2845	8745	6262	9472	203259	3749	9645
pancreas and retina	6	1415	1413	9626	5681	84063	169044
retina and uterus	6	7703	2701	84327	116113	4882	2488
kidney and testis	6	126070	7098	151827	79925	23639	10388
ovary and retina	6	27098	200197	27185	124857	4908	414919
skin and testis	5	6712	161753	3891	163778	93492
skeletal.muscle and testis	5	84792	114885	51207	23034	9084
adrenal.gland and retina	4	79990	3196	51004	10039
lung and trachea	4	117156	6435	10232	150147
ovary and testis	4	143379	84432	64518	268
placenta and skin	4	5676	1748	260434	128488
retina and trachea	4	2676	199221	349149	1300
retina and thyroid	4	10741	285671	57621	655
liver and testis	4	5858	23169	374286	55064
bone.marrow. and skin	4	83855	9074	6276	2117
lung and small.intestine	4	27159	92291	200504	142683
fetal.brain and spinal.cord	4	10297	157753	1261	10683
adrenal.gland and fetal.brain	4	4597	79570	30010	3776
spinal.cord and testis	3	152404	5475	122046
bone.marrow. and fetal.thymus	3	84930	944	54813
liver and small.intestine	3	84873	5009	29881
adrenal.gland and skeletal.muscle	3	8266	51666	1140
fetal.liver and testis	3	158521	219404	83715
prostate and trachea	3	85415	8000	4477
fetal.liver and retina	3	26233	50943	2864
testis and thyroid	3	80705	64799	83473
bone.marrow. and heart	3	124599	57646	9294
pancreas and testis	3	56605	4709	341567
retina and salivary.gland	3	5149	55243	8864
pancreas and small.intestine	3	768	5068	284325
lung and retina	3	9254	23221	57381
spleen and tonsil	3	79368	3112	643
adrenal.gland and placenta	3	256987	1889	2324
fetal.kidney and retina	3	7025	136853	2306
fetal.liver and placenta	3	3690	90668	1081
kidney and thyroid	2	1102	115111
bone.marrow. and thyroid	2	5286	5616
fetal.brain and skin	2	8128	27439
prostate and skin	2	9622	56999
bone.marrow. and prostate	2	11123	7380
liver and retina	2	403313	51005
kidney and liver	2	29958	9154
fetal.kidney and placenta	2	23659	1947
brain and ovary	2	146174	26278
placenta and small.intestine	2	55065	56287
placenta and uterus	2	83878	5047
mammary.gland and skin	2	3565	53832
pancreas and spleen	2	3630	63036
PBLs and placenta	2	2178	145501
adrenal.gland and spinal.cord	2	151647	158763
small.intestine and testis	2	222255	10518
kidney and ovary	2	23116	80184
adrenal.gland and testis	2	190	5620
salivary.gland and thyroid	2	140683	5741
colon and tonsil	2	1087	11227
PBLs and colon	2	766	6941
skeletal.muscle and tonsil	2	9499	29765
PBLs and skeletal.muscle	2	94233	196296
tonsil and uterus	2	810	84651
mammary.gland and testis	2	7718	10352
kidney and lung	2	389376	151126
bone.marrow. and tonsil	2	143187	27148
liver and spinal.cord	2	3750	202299
fetal.thymus and tonsil	2	4321	1673
heart and liver	2	4528	151313
bone.marrow. and thymus	2	923	348035
fetal.liver and skeletal.muscle	2	51236	151
kidney and retina	2	1409	79944
skeletal.muscle and skin	2	3768	2019
fetal.brain and ovary	2	91975	284339
colon and testis	2	26290	113828
prostate and testis	2	6691	6013
adrenal.gland and liver	2	1621	55034
salivary.gland and trachea	2	29949	56156
lung and testis	2	85479	79740
testis and tonsil	2	3552	147945
mammary.gland and retina	2	8877	10218
PBLs and trachea	2	64078	3753
colon and fetal.brain	2	4923	150538
placenta and tonsil	2	192666	51702
PBLs and ovary	2	339559	113835
fetal.liver and small.intestine	2	4312	5948
spleen and testis	2	57576	89876
fetal.brain and placenta	2	9110	4826
kidney and mammary.gland	2	9073	135112
colon and pancreas	2	343	10637
bone.marrow. and fetal.liver	1	8368
placenta and prostate	1	9506
fetal.brain and mammary.gland	1	55435
prostate and retina	1	55504
fetal.kidney and spinal.cord	1	656
fetal.brain and thyroid	1	3400
lung and placenta	1	389136
colon and uterus	1	51715
brain and trachea	1	64101
heart and testis	1	51481
liver and placenta	1	122970
fetal.brain and kidney	1	5800
fetal.thymus and ovary	1	2796
lung and mammary.gland	1	22915
PBLs and fetal.brain	1	205147
fetal.liver and trachea	1	2302
small.intestine and trachea	1	9058
liver and pancreas	1	346547
pancreas and skeletal.muscle	1	6442
pancreas and placenta	1	7780
fetal.thymus and skin	1	4014
bone.marrow. and brain	1	9495
bone.marrow. and small.intestine	1	51738
fetal.thymus and testis	1	201824
PBLs and lung	1	660
retina and spleen	1	1269
adrenal.gland and fetal.kidney	1	3217
fetal.liver and ovary	1	10468
brain and skeletal.muscle	1	114880
skin and uterus	1	80789
PBLs and thyroid	1	84289
fetal.thymus and skeletal.muscle	1	81796
skin and trachea	1	8517
fetal.kidney and thyroid	1	7849
colon and fetal.liver	1	81693
salivary.gland and small.intestine	1	8792
fetal.brain and fetal.kidney	1	51244
heart and spleen	1	1482
PBLs and mammary.gland	1	56852
heart and placenta	1	126074
heart and mammary.gland	1	28965
small.intestine and tonsil	1	3359
PBLs and skin	1	6665
fetal.thymus and trachea	1	6317
fetal.kidney and uterus	1	3207
testis and thymus	1	8438
PBLs and heart	1	283598
adrenal.gland and ovary	1	269
fetal.brain and fetal.thymus	1	137695
brain and thyroid	1	79698
liver and thyroid	1	65059
heart and lung	1	10699
lung and uterus	1	9353
liver and mammary.gland	1	55664
heart and ovary	1	23414
PBLs and liver	1	10600
heart and skin	1	1823
ovary and skeletal.muscle	1	8110
fetal.brain and spleen	1	6752
liver and skin	1	5288
PBLs and tonsil	1	3656
fetal.thymus and placenta	1	10886
PBLs and thymus	1	5985
liver and skeletal.muscle	1	4734
adrenal.gland and small.intestine	1	54738
PBLs and spinal.cord	1	80128
brain and uterus	1	22865
pancreas and prostate	1	284805
heart and kidney	1	4883
heart and prostate	1	85480
skeletal.muscle and spleen	1	29109
heart and spinal.cord	1	284716
PBLs and prostate	1	2651
prostate and thyroid	1	2042
heart and small.intestine	1	2557
PBLs and spleen	1	284029
fetal.brain and salivary.gland	1	1838
colon and trachea	1	200879
spinal.cord and spleen	1	187
tonsil and trachea	1	131
small.intestine and spinal.cord	1	8513
fetal.kidney and mammary.gland	1	158326
PBLs and uterus	1	3110
PBLs and salivary.gland	1	11169
ovary and skin	1	7700
bone.marrow. and fetal.brain	1	23616
fetal.kidney and fetal.liver	1	6927
thyroid and trachea	1	160728
fetal.brain and skeletal.muscle	1	10472
fetal.thymus and retina	1	7270
fetal.kidney and skeletal.muscle	1	5709
PBLs and pancreas	1	5273
adrenal.gland and lung	1	181
salivary.gland and testis	1	124961
spinal.cord and trachea	1	151790
colon and placenta	1	5669
PBLs and brain	1	170079
bone.marrow. and fetal.kidney	1	121536
fetal.liver and pancreas	1	360200
brain and fetal.brain and retina	22	273	84966	340419	3064	51308	140679	9256	283225	23467	492	10633	57524	221074	55966	56936	9478	51412	2596	144747	147381	114	148014
brain and fetal.brain and spinal.cord	21	8577	4821	122060	22902	128414	1463	2560	286183	79969	254778	57626	6014	10215	6656	375704	139411	5454	57084	120196	199731	4062
fetal.liver and liver and small.intestine	10	1244	345	733	337	221785	1551	127	64240	11166	84647
PBLs and bone.marrow. and fetal.thymus	9	11320	165055	23304	84945	259291	8359	246175	286530	10260
PBLs and retina and testis	9	6295	55633	54879	55071	122402	79807	143686	26528	57508
PBLs and fetal.thymus and testis	9	55055	672	57082	81624	285753	92014	22823	113115	55346
brain and retina and spinal.cord	9	105	85445	6579	64168	4155	125113	84465	11147	220965
PBLs and bone.marrow. and retina	7	23545	9219	152579	93107	1427	1406	148645
heart and retina and skeletal.muscle	7	359710	6517	127495	81621	55208	845	27231
lung and testis and trachea	7	83894	128602	146845	90506	64446	92749	83659
fetal.liver and kidney and liver	6	350	3818	866	1393	27329	173
PBLs and bone.marrow. and spleen	6	3823	8320	10219	10666	27036	5199
fetal.brain and retina and uterus	5	10052	2686	10290	124401	56124
PBLs and bone.marrow. and testis	5	26005	8658	9969	54855	79722
PBLs and bone.marrow. and lung	5	11213	160364	10008	2358	90273
bone.marrow. and spleen and tonsil	5	4261	221188	348378	3594	2208
fetal.brain and retina and testis	5	9985	83723	129880	5891	2868
brain and fetal.brain and testis	5	2562	8900	222950	50804	284427
bone.marrow. and retina and testis	5	66037	57096	196472	127544	27010
fetal.kidney and kidney and retina	5	3975	50964	1004	6582	9356
brain and retina and testis	5	84319	23051	55231	29118	375190
adrenal.gland and placenta and retina	4	633	9962	23294	4647
PBLs and bone.marrow. and skin	4	285093	6614	80143	84744
placenta and retina and skin	4	56901	7020	112724	8785
colon and retina and small.intestine	4	79154	2295	84842	27290
heart and skeletal.muscle and tonsil	4	8557	128826	84665	84700
bone.marrow. and fetal.thymus and thymus	4	3738	9046	51176	284756
PBLs and fetal.thymus and thymus	3	26271	1053	4001
adrenal.gland and ovary and retina	3	10344	9077	84709
bone.marrow. and fetal.brain and retina	3	7391	283899	7349
PBLs and ovary and testis	3	79848	55193	79677
colon and skin and small.intestine	3	2150	10917	79092
lung and placenta and retina	3	5939	2239	3675
PBLs and bone.marrow. and fetal.liver	3	6006	4778	2204
fetal.brain and heart and retina	3	4878	114798	90678
fetal.liver and liver and pancreas	3	3171	5267	2267
lung and skin and tonsil	3	8796	6274	402415
brain and fetal.brain and placenta	3	64377	9715	4986
lung and retina and testis	3	149699	56155	8503
retina and testis and thyroid	3	55510	797	631
adrenal.gland and brain and fetal.brain	3	207	4037	154661
salivary.gland and thyroid and tonsil	3	1473	1469	1470
retina and testis and trachea	3	92565	57119	4992
brain and spinal.cord and testis	3	140545	221458	24150
skin and tonsil and uterus	3	353145	84648	57152
fetal.liver and liver and spinal.cord	3	3698	3931	3053
PBLs and fetal.brain and retina	3	317703	118812	56953
colon and pancreas and small.intestine	3	83998	5968	2641
fetal.kidney and kidney and liver	3	9027	10786	3273
pancreas and retina and skin	2	84330	11317
bone.marrow. and retina and spinal.cord	2	131540	27022
placenta and retina and spinal.cord	2	79817	7475
fetal.brain and retina and thyroid	2	9742	10090
bone.marrow. and lung and retina	2	57590	160622
PBLs and bone.marrow. and tonsil	2	159013	5293
colon and small.intestine and trachea	2	126353	54979
fetal.thymus and thymus and tonsil	2	6367	4283
kidney and liver and retina	2	1962	285440
fetal.kidney and fetal.liver and liver	2	28959	197
skeletal.muscle and thyroid and tonsil	2	4606	29895
fetal.liver and liver and skeletal.muscle	2	196463	1723
fetal.thymus and skin and thymus	2	909	79412
fetal.brain and spinal.cord and testis	2	5992	221938
adrenal.gland and fetal.liver and placenta	2	8788	2906
PBLs and retina and spinal.cord	2	27201	6714
adrenal.gland and placenta and testis	2	3623	6530
fetal.brain and heart and skeletal.muscle	2	221662	4858
fetal.liver and liver and lung	2	1361	722
fetal.kidney and kidney and thyroid	2	55586	1014
bone.marrow. and retina and trachea	2	6892	80223
placenta and skin and tonsil	2	8909	11211
colon and liver and small.intestine	2	3960	10
heart and skeletal.muscle and testis	2	4291	137735
salivary.gland and thyroid and trachea	2	5542	54959
skin and testis and trachea	2	254173	255101
retina and skin and uterus	2	9902	4854
brain and lung and ovary	2	167691	200894
prostate and retina and testis	2	84217	128439
retina and skeletal.muscle and tonsil	2	8789	6261
retina and spinal.cord and testis	2	8153	57154
bone.marrow. and spleen and testis	2	257101	8379
PBLs and fetal.liver and testis	2	85413	10112
adrenal.gland and retina and uterus	2	23381	164832
fetal.brain and testis and trachea	2	55815	27285
retina and testis and uterus	2	128077	51588
PBLs and bone.marrow. and spinal.cord	2	55539	115727
skin and tonsil and trachea	2	218	171177
PBLs and fetal.liver and skeletal.muscle	2	6710	5309
colon and fetal.kidney and small.intestine	2	10083	11148
liver and small.intestine and testis	2	54825	388182
brain and fetal.brain and fetal.thymus	2	5303	2558
mammary.gland and ovary and retina	2	9187	4081
adrenal.gland and prostate and retina	1	54894
fetal.kidney and skin and spinal.cord	1	3224
retina and spinal.cord and tonsil	1	201516
brain and fetal.brain and salivary.gland	1	491
heart and prostate and retina	1	154091
mammary.gland and retina and thyroid	1	64417
fetal.brain and thymus and uterus	1	114879
prostate and retina and uterus	1	219902
PBLs and fetal.liver and retina	1	8140
kidney and retina and thyroid	1	5172
PBLs and liver and mammary.gland	1	163732
PBLs and brain and retina	1	6017
fetal.thymus and mammary.gland and ovary	1	8690
colon and salivary.gland and tonsil	1	112744
brain and retina and small.intestine	1	134548
adrenal.gland and ovary and spleen	1	80024
PBLs and heart and testis	1	55972
fetal.brain and placenta and prostate	1	5865
fetal.kidney and ovary and testis	1	56121
heart and kidney and testis	1	89894
fetal.liver and trachea and uterus	1	4319
testis and thyroid and trachea	1	144406
bone.marrow. and fetal.thymus and pancreas	1	50852
brain and heart and prostate	1	131034
fetal.kidney and placenta and retina	1	22943
placenta and retina and testis	1	84677
mammary.gland and ovary and testis	1	10349
bone.marrow. and brain and testis	1	79800
PBLs and heart and pancreas	1	203245
fetal.liver and retina and spinal.cord	1	1670
fetal.kidney and kidney and salivary.gland	1	50617
lung and tonsil and trachea	1	51297
fetal.kidney and kidney and tonsil	1	1591
pancreas and skin and small.intestine	1	6344
fetal.liver and retina and skin	1	388512
adrenal.gland and bone.marrow. and trachea	1	2355
retina and small.intestine and trachea	1	283248
colon and small.intestine and spinal.cord	1	4640
fetal.brain and heart and lung	1	8817
adrenal.gland and skeletal.muscle and testis	1	7016
placenta and testis and tonsil	1	55655
PBLs and placenta and skeletal.muscle	1	147111
bone.marrow. and fetal.liver and liver	1	433
brain and kidney and spinal.cord	1	5789
PBLs and fetal.brain and testis	1	116369
fetal.kidney and retina and spinal.cord	1	4935
brain and fetal.liver and spinal.cord	1	4340
PBLs and bone.marrow. and uterus	1	23149
PBLs and mammary.gland and skin	1	85329
fetal.kidney and fetal.liver and kidney	1	6568
adrenal.gland and retina and testis	1	56931
fetal.kidney and kidney and spinal.cord	1	363
PBLs and liver and thyroid	1	7978
kidney and retina and trachea	1	136306
heart and liver and lung	1	115201
PBLs and placenta and testis	1	150275
fetal.brain and fetal.thymus and skin	1	10850
kidney and retina and testis	1	150590
adrenal.gland and brain and uterus	1	9146
brain and skin and spleen	1	54857
fetal.kidney and kidney and placenta	1	55867
fetal.liver and liver and salivary.gland	1	5081
mammary.gland and placenta and tonsil	1	29841
salivary.gland and testis and trachea	1	10942
PBLs and liver and testis	1	64848
fetal.liver and liver and trachea	1	1548
PBLs and bone.marrow. and fetal.brain	1	9278
fetal.liver and liver and tonsil	1	26998
fetal.brain and lung and mammary.gland	1	2115
PBLs and prostate and retina	1	83957
fetal.brain and retina and skeletal.muscle	1	43
fetal.thymus and kidney and thymus	1	10655
fetal.liver and liver and prostate	1	763
thymus and tonsil and trachea	1	7186
liver and spinal.cord and uterus	1	6299
mammary.gland and trachea and uterus	1	4314
bone.marrow. and mammary.gland and ovary	1	51313
PBLs and lung and testis	1	56000
PBLs and thymus and tonsil	1	4318
PBLs and fetal.liver and thymus	1	78986
brain and kidney and thyroid	1	11062
PBLs and bone.marrow. and small.intestine	1	6195
PBLs and adrenal.gland and fetal.liver	1	210
bone.marrow. and prostate and retina	1	128308
lung and ovary and uterus	1	4969
fetal.thymus and skin and tonsil	1	8710
PBLs and fetal.thymus and ovary	1	57650
fetal.brain and liver and retina	1	83546
bone.marrow. and ovary and tonsil	1	7100
PBLs and mammary.gland and testis	1	389012
heart and spinal.cord and testis	1	144321
fetal.kidney and kidney and testis	1	51473
adrenal.gland and ovary and placenta	1	3283
brain and prostate and skin	1	165679
heart and mammary.gland and testis	1	7465
skeletal.muscle and thyroid and uterus	1	84988
salivary.gland and spleen and thyroid	1	7038
PBLs and bone.marrow. and prostate	1	5558
bone.marrow. and fetal.thymus and prostate	1	84663
kidney and retina and spinal.cord	1	202151
PBLs and fetal.brain and spinal.cord	1	6002
PBLs and colon and fetal.thymus	1	151648
ovary and skin and thyroid	1	80000
brain and ovary and thyroid	1	80095
placenta and skeletal.muscle and skin	1	131578
brain and fetal.thymus and kidney	1	162239
fetal.kidney and kidney and ovary	1	57127
brain and placenta and retina	1	412
brain and mammary.gland and retina	1	132789
heart and retina and spinal.cord	1	389812
bone.marrow. and retina and spleen	1	2793
PBLs and brain and testis	1	54107
fetal.kidney and kidney and pancreas	1	113220
heart and ovary and skin	1	253935
ovary and retina and uterus	1	132884
retina and skeletal.muscle and testis	1	57110
adrenal.gland and heart and retina	1	150465
fetal.kidney and tonsil and trachea	1	479
kidney and ovary and prostate	1	79986
kidney and retina and small.intestine	1	3769
kidney and liver and spinal.cord	1	1610
ovary and skin and trachea	1	80129
bone.marrow. and liver and thyroid	1	152195
PBLs and bone.marrow. and ovary	1	51542
PBLs and salivary.gland and tonsil	1	2177
bone.marrow. and skeletal.muscle and tonsil	1	246329
PBLs and kidney and prostate	1	538
adrenal.gland and heart and testis	1	124912
brain and fetal.brain and heart	1	148252
PBLs and fetal.brain and liver	1	8883
bone.marrow. and mammary.gland and small.intestine	1	2591
mammary.gland and skin and small.intestine	1	51554
PBLs and retina and tonsil	1	114823
PBLs and placenta and retina	1	7633
fetal.liver and liver and mammary.gland	1	6898
colon and retina and skin	1	54831
lung and prostate and trachea	1	6436
PBLs and fetal.brain and fetal.liver	1	3049
pancreas and spinal.cord and testis	1	23357
fetal.kidney and placenta and skin	1	2886
salivary.gland and testis and thyroid	1	162387
lung and skin and testis	1	135228
skin and small.intestine and tonsil	1	50489
brain and small.intestine and spinal.cord	1	115584
fetal.brain and ovary and testis	1	221481
fetal.brain and heart and ovary	1	8496
bone.marrow. and salivary.gland and tonsil	1	5971
adrenal.gland and bone.marrow. and retina	1	11284
adrenal.gland and ovary and testis	1	84223
fetal.brain and ovary and uterus	1	607
colon and prostate and salivary.gland	1	54827
retina and skin and small.intestine	1	23373
heart and retina and testis	1	3632
adrenal.gland and heart and lung	1	145781
PBLs and testis and trachea	1	7180
bone.marrow. and placenta and retina	1	404550
PBLs and retina and skin	1	30814
retina and skeletal.muscle and small.intestine	1	257240
colon and placenta and small.intestine	1	2980
mammary.gland and testis and trachea	1	85320
fetal.liver and tonsil and uterus	1	113091
bone.marrow. and fetal.brain and tonsil	1	84678
PBLs and brain and fetal.thymus	1	57102
ovary and retina and spinal.cord	1	57664
bone.marrow. and lung and mammary.gland	1	129831
liver and retina and small.intestine	1	23498
bone.marrow. and mammary.gland and spleen	1	29969
colon and prostate and retina	1	84366
colon and heart and retina	1	5139
pancreas and retina and spinal.cord	1	6425
mammary.gland and salivary.gland and trachea	1	58503
bone.marrow. and colon and liver	1	27284
bone.marrow. and salivary.gland and thyroid	1	765
brain and fetal.brain and lung	1	2281
mammary.gland and placenta and skin	1	3952
colon and fetal.brain and retina	1	57657
PBLs and skin and spinal.cord	1	114041
testis and thyroid and tonsil	1	3347
fetal.kidney and placenta and thyroid	1	79816
PBLs and brain and fetal.brain	1	9844
bone.marrow. and brain and fetal.brain	1	4145
pancreas and retina and testis	1	125965
bone.marrow. and ovary and testis	1	51191
retina and spinal.cord and uterus	1	10220
adrenal.gland and colon and spinal.cord	1	57556
fetal.liver and liver and testis	1	3950
kidney and mammary.gland and retina	1	51655
fetal.brain and fetal.thymus and retina	1	284309
ovary and retina and small.intestine	1	80031
colon and kidney and small.intestine	1	79861
mammary.gland and skin and tonsil	1	149428
thyroid and tonsil and trachea	1	50506
heart and testis and trachea	1	147746
colon and heart and testis	1	83461
brain and mammary.gland and ovary	1	7733
brain and fetal.brain and uterus	1	40
mammary.gland and retina and testis	1	92181
fetal.thymus and testis and thymus	1	814
placenta and spinal.cord and testis	1	79628
placenta and skeletal.muscle and testis	1	9886
bone.marrow. and brain and heart	1	8850
fetal.liver and placenta and retina	1	1735
PBLs and colon and testis	1	200895
brain and fetal.brain and trachea	1	2259
colon and liver and lung	1	80323
fetal.brain and retina and tonsil	1	23246
ovary and retina and testis	1	10003
fetal.brain and retina and spinal.cord	1	6529
skeletal.muscle and skin and tonsil	1	56169
PBLs and skeletal.muscle and small.intestine	1	270
skeletal.muscle and testis and tonsil	1	131377
lung and placenta and small.intestine	1	6532
fetal.thymus and retina and thymus	1	115273
retina and testis and tonsil	1	165721
brain and fetal.brain and ovary	1	143279
PBLs and fetal.liver and tonsil	1	162514
mammary.gland and prostate and testis	1	404785
ovary and retina and skin	1	4163
fetal.brain and spinal.cord and spleen	1	1840
heart and kidney and skeletal.muscle	1	5563
PBLs and bone.marrow. and placenta	1	1089
brain and fetal.brain and thyroid	1	8534
kidney and placenta and retina	1	245973
PBLs and bone.marrow. and heart	1	55106
fetal.brain and ovary and retina	1	8620
bone.marrow. and thymus and tonsil	1	921
PBLs and small.intestine and spinal.cord	1	399669
brain and testis and uterus	1	3778
adrenal.gland and retina and thyroid	1	84727
bone.marrow. and heart and testis	1	8277
heart and retina and tonsil	1	389610
colon and small.intestine and uterus	1	6865
adrenal.gland and brain and lung	1	523
ovary and testis and uterus	1	5241
fetal.liver and retina and thyroid	1	84561
PBLs and fetal.liver and placenta	1	8348
fetal.liver and heart and testis	1	58531
fetal.kidney and ovary and uterus	1	51352
adrenal.gland and tonsil and trachea	1	146336
bone.marrow. and retina and skeletal.muscle	1	79716
colon and fetal.thymus and testis	1	7272
brain and ovary and testis	1	162963
kidney and liver and testis	1	3598
prostate and skin and tonsil	1	29986
bone.marrow. and retina and thyroid	1	91373
adrenal.gland and mammary.gland and retina	1	254013
lung and mammary.gland and placenta	1	4223
fetal.kidney and retina and trachea	1	157506
skin and testis and tonsil	1	26085
retina and spinal.cord and trachea	1	400892
bone.marrow. and fetal.thymus and mammary.gland	1	5890
PBLs and spleen and tonsil	1	140947
fetal.brain and liver and mammary.gland	1	2194
ovary and placenta and skin	1	3292
fetal.brain and small.intestine and uterus	1	1802
fetal.brain and placenta and testis	1	283385
PBLs and kidney and liver	1	55285
heart and ovary and retina	1	64172
heart and testis and tonsil	1	162083
heart and placenta and skin	1	115572
bone.marrow. and fetal.thymus and retina	1	10520
heart and placenta and skeletal.muscle	1	84940
bone.marrow. and small.intestine and thymus	1	221833
heart and skeletal.muscle and spinal.cord	1	84448
adrenal.gland and spinal.cord and testis	1	57413
adrenal.gland and pancreas and testis	1	130120
PBLs and heart and skin	1	55507
adrenal.gland and retina and spinal.cord	1	3781
bone.marrow. and heart and retina	1	551
placenta and tonsil and trachea	1	7348
bone.marrow. and fetal.brain and fetal.kidney	1	91
fetal.brain and retina and skin	1	149175
pancreas and small.intestine and spinal.cord	1	5222
[truncated: 5 more columns]
