# Supplementary material for: A comprehensive functional analysis of tissue specificity of human gene expression
Source: BMC Biol. 2008 Nov 12;6:49. doi: 10.1186/1741-7007-6-49 (PMC2645369; doi:10.1186/1741-7007-6-49)
Supplement: Additional file 15 — Drug targets [file 1741-7007-6-49-S15.xls]

## Sheet: Sheet1
Set	Gene in set	Therapeutic drug targets	%	Xenobiotic drug targets	%	All drug targets	%	Therapeutic drugs
HK	2374	36	0.0151643	42	0.017	236	0.0994103	117
All unique	2041	68	0.033317	47	0.023	282	0.138168	-
Adrenal gland	31	3	0.0967742	4	0.13	13	0.419355	6
Bone marrow	67	4	0.0597015	4	0.06	14	0.208955	13
Brain	65	7	0.107692	3	0.046	13	0.2	16
Colon	19	2	0.105263	1	0.052	4	0.210526	2
Fetal brain	78	4	0.0512821	3	0.038	11	0.141026	22
Fetal kidney	4	-	-	-	-	-	-	-
Fetal liver	15	1	0.0666667	0	0	5	0.333333	1
Fetal thymus	9	-	-	-	-	-	-	-
Heart	67	3	0.0447761	1	0.015	13	0.19403	15
Kidney	31	2	0.0645161	2	0.064	9	0.290323	8
Liver	99	4	0.040404	1	0.01	36	0.363636	13
Lung	14	-	-	0	0	4	0.285714	-
Mammary gland	8	2	0.25	1	0.125	5	0.625	2
Ovary	19	-	-	2	0.1	3	0.157895	-
Pancreas	82	5	0.0609756	0	0	15	0.182927	21
PBLs	41	4	0.097561	4	0.097	10	0.243902	5
Placenta	102	4	0.0392157	0	0	20	0.196078	43
Prostate	20	2	0.1	0	0	6	0.3	5
Retina	64	5	0.078125	7	0.1	17	0.265625	14
Salivary gland	48	1	0.0208333	0	0	6	0.125	1
Skeletal muscle	132	7	0.0530303	3	0.022	20	0.151515	35
Skin	42	1	0.0238095	0	0	4	0.0952381	4
Small intestine	24	-	-	3	0.125	4	0.166667	-
Spinal cord	18	-	-	3	0.166	3	0.166667	-
Spleen	15	-	-	1	0.066	2	0.133333	-
Testis	411	1	0.00243309	0	0	17	0.0413625	1
Thymus	12	3	0.25	0	0	5	0.416667	3
Thyroid gland	16	1	0.0625	1	0.062	5	0.3125	3
Tonsil	30	-	-	1	0.033	5	0.166667	-
Trachea	16	-	-	1	0.062	2	0.125	-
Uterus	17	2	0.117647	1	0.058	8	0.470588	17

## Sheet: Sheet2
HK therapeutic drug-target genes
ABCC8
ACE
AKR1B1
ALDH2
ATP5D
CALM1
CALM2
CAMLG
COMT
CPT2
CRAT
DNMT1
DTYMK
FDPS
GSTP1
GUSB
HTR2D
IFNGR2
IMPDH1
KCNJ9
NP
PDE4A
PDGFRB
PPIA
PPIB
RAF1
RARA
RET
RXRA
SLC25A5
SLC25A6
SSTR5
TSPO
TUBB
VKORC1
YES1
